# Supplementary material for: Analysis of the Flavonoidome Reveals the Different Health-Promoting Flavonoid Characteristics in Fruit
Source: Antioxidants (Basel). 2023 Aug 24;12(9):1665. doi: 10.3390/antiox12091665 (PMC10525919; doi:10.3390/antiox12091665)
Supplement: Supplementary file 1 [file antioxidants-12-01665-s001.zip]

Archive with 3 entries (3 files):
- Supplementary Table.xlsx
- ALL_sample_data.xlsx
- Supplementary Figure.pptx
