# Supplementary material for: Analysis of the Flavonoidome Reveals the Different Health-Promoting Flavonoid Characteristics in Fruit
Source: Antioxidants (Basel). 2023 Aug 24;12(9):1665. doi: 10.3390/antiox12091665 (PMC10525919; doi:10.3390/antiox12091665)
Supplement: Supplementary file 1 [file antioxidants-12-01665-s001.zip › Supplementary Table.xlsx]

## Sheet: Sheet1
Classification	CAS	Compounds	Litchi
Anthocyanins	-	Delphinidin-3-O-(2'''-O-p-coumaroyl)rutinoside	64075000
Flavonols	55696-57-6	Quercetin-3-O-(2''-O-Rhamnosyl)rutinoside	62518000
Anthocyanins	-	Delphinidin-3-O-(6''-O-p-coumaroyl)glucoside	61085000
Anthocyanins	-	Petunidin-3-O-(6''-O-p-coumaroyl)rutinoside	38243000
Flavonoid	-	Rhamnetin-3-O-Rutinoside-5-O-rhamnoside*	36860000
Anthocyanins	-	Petunidin-3-O-(6''-O-p-coumaroyl)glucoside-5-O-rhamnoside	36841000
Flavonols	52525-35-6	Quercetin-3-O-robinobioside*	36085000
Flavonols	153-18-4	Quercetin-3-O-rutinoside (Rutin)*	34176000
Flavonols	117611-67-3	Quercetin-3-O-neohesperidoside*	33475000
Flavonoid	-	Isorhamnetin-3-O-rutinoside-7-O-rhamnoside*	33203000
Isoflavones	-	2'-Hydoxy,5-methoxyGenistein-O-rhamnosyl-glucoside	25903000
Flavonols	-	Sexangularetin-3-O-glucoside-7-O-rhamnoside	22963000
Anthocyanins	-	Petunidin-3-O-(6''-O-p-Coumaroyl)glucoside	22400000
Flavonoid	604-80-8	Isorhamnetin-3-O-rutinoside (Narcissin)	22225000
Flavonols	32602-81-6	Kaempferol-3-O-neohesperidoside*	20914000
Flavonoid	-	Rhamnetin-3-O-Rutinoside	20022000
Anthocyanins	-	Cyanidin-3-O-(6''-O-p-Coumaroyl)glucoside	14028000
Proanthocyanidins	29106-49-8	Procyanidin B2	13768000
Flavonols	55033-90-4	Isorhamnetin-3-O-neohesperidoside	10078000
Flavanols	490-46-0	Epicatechin*	8256900
Flavonols	-	Quercetin-3-O-Sambubioside-5-O-Glucoside	5924900
Flavonols	-	Gossypetin-3-O-rutinoside-8-O-rhamnoside	4955600
Flavonoid	-	Tamarixetin-3-O-rutinoside	4643300
Flavonoid carbonoside	-	Orientin-7-O-glucoside	4568300
Flavonoid	17650-84-9	Kaempferol-3-O-rutinoside(Nicotiflorin)*	3931400
Anthocyanins	-	Delphinidin-3-O-rutinoside-7-O-glucoside	3554100
Flavonoid	63422-27-5	6-Methoxykaempferol-3-O-glucoside	2348700
Flavonoid	-	Luteolin-7-O-Sophoroside-5-O-arabinoside	1726400
Flavonols	35589-21-0	Isohyperoside	1523800
Flavanols	-	4'-Hydroxy-5,7-dimethoxyflavanone	1485700
Flavonoid	-	3'-O-Methyltricetin-7-O-glucoside	1444800
Chalcones	-	Dihydrocharcone-4'-O-glucoside	1389600
Anthocyanins	6988-81-4	Petunidin-3-O-glucoside	1106400
Proanthocyanidins	29106-51-2	Procyanidin B4	1060100
Flavonols	-	Quercetin-3-O-rutinoside-7-O-glucoside	931880
Flavonols	482-36-0	Quercetin-3-O-galactoside (Hyperin)*	831410
Flavonols	481-53-8	Tangeretin (4',5,6,7,8-Pentamethoxyflavone)	773440
Anthocyanins	28338-59-2	Cyanidin-3-O-rutinoside (Keracyanin)	760420
Chalcones	60-81-1	Phloretin-2'-O-glucoside (Phlorizin)	734990
Flavonols	-	Quercetin-3-O-glucosyl(1→4)rhamnoside-7-O-rutinoside	611070

## Sheet: Sheet2
Index	西兰花	葫芦	白萝卜	胡萝卜	紫甘蓝	韭黄	南瓜	蒜苔	大白菜	芦笋	莴苣	芹菜	丝瓜	豆芽	娃娃菜	黄瓜	青菜	辣椒（青）	辣椒（红）	大蒜（叶）	生姜	洋葱	茭白	菠菜	梨	杨梅	葡萄	草莓	蓝莓	樱桃1-江南锦	樱桃2-江南红	苹果	番茄	榴莲	橙子	枇杷	荔枝	猕猴桃	西瓜	哈密瓜	凤梨	木瓜	茄子	香蕉	百香果	芒果	山竹	鲜毛豆	黄豆
pme3217	9	9	9	9	9	9	9	9	9	9	9	9	9	1572200	9	9	9	9	9	9	11188	9	9	9	9	9	9	9	9	9	9	9	9	9	9	9	9	9	9	9	9	9	9	9	55946	9	9	5670.2	7348.4
pme2960	9	9	9	9	9	9	9	9	9	9	9	9	9	5258.1	9	9	9	9	475370	9	9	9	9	9	9	47446	9	7706.5	168100	9	9	9	1979300	9	1923.4	9	9	9	9	9	9	9	9	9	9	9	9	9	5285
pme1201	9	9	9	9	9	9	9	9	9	9	9	9	9	9	9	9	9	9	14550	9	9	9	9	9	9	214040	2540.3	39644	18054	9	28203	54397	22268	9	9	9	46135	9	9	9	9	9	9	9	9	9	242420	9	9
Zmpn002440	9	35714	9	9	6052.4	9	9	9	9	9	9	9	9	9	9	9	9	9	23879	9	9	9	9	9	9	60643	11369	6477.2	31259	9	41543	12019	381200	9	25838	9	10642	9	9	9	9	9	9	9	28671	9	9713.1	9	9
pmp000804	9	9	9	9	9	9	338800	9	9	9	9	9	9	9	9	72340	9	9	9	9	9	9	13041	908.96	9	9	9	9	497.85	9	9	9	9	9	9	9	40785	9	46661	9	9	9	149000	9	9	9	9	60386	9
Xmgp006913	18954	212950	263420	11384	16620	57960	9	163460	86881	75700	15904	9	22083	228660	38053	8775.9	87478	1906300	2407000	24052	9	6166.6	52318	27153	72431	9	8109.3	118960	10362	9	21288	9	9	9	9	287160	9	9	14995	9	9	9	28108	9	17618	9	9	7268	11579
pmp000361	9	9	9	9	9	9	9	9	9	9	9	9	9	518890	9	9	9	9	9	9	9	9	9	9	9	9	9	9	9	9	9	9	9	9	9	9	9	9	9	9	9	9	9	9	9	9	9	9	9
pmp000360	9	9	9	9	9	9	9	9	9	9	9	9	9	22577	9	9	9	9	9	9	9	9	9	9	9	9	9	9	9	9	9	9	9	9	9	9	9	9	9	9	9	9	9	9	9	9	10193	9	9
pmp000358	9	9	9	9	9	9	9	9	9	9	9	9	9	519140	9	9	9	9	9	9	9	9	9	9	9	9	9	9	9	9	9	9	9	9	9	9	9	9	9	9	9	9	9	9	9	9	1603.8	9	9
Lmjp003402	35163	40747	30666	38178	37158	17712	45888	42414	35653	30774	17371	32438	26868	34683	23559	28269	24720	10134	11191	23217	9	31857	9	12872	23178	33952	32969	29346	29229	35733	33308	33322	20393	33793	31648	26228	29364	37654	35024	31928	39006	38672	35421	29895	33376	33569	40026	11603	19004
pmp000384	9	9	9	9	9	9	9	2602800	9	9	9	9	9	9	9	9	9	9	9	9	9	9	9	9	9	9	9	9	9	69154	145580	9	9	9	9	9	9	9	9	9	9	9	9	9	9	9	9	9	9
Lmlp006175	9	2217900	9	9	20041	9	9	9	9012.3	9	9	9	5198.7	556130	9	9	97008	9	369090	9	9	9	9	46891	1754600	404590	137410	870020	344970	782030	1260600	60384	721770	9	103760	12777	23080	76031	9	9	19344	9	9309.2	52260	9	9	9	424370	2966500
HJN055	9824.4	9	6031.5	9	204980	25639	19801	3625.1	9	9	5905.7	9	6474.3	15187	9	9	22204	26321	68319	7607	522400	59561	8498.6	9	48291	1849600	1388500	1953000	1891000	329100	605540	49373000	26817	73573	10740	79188	1389600	142410	16274	9	9	9	26997	31365	9	9	18137	9	9
mws2118	6569.3	4377.8	9	9	127120	9	10706	9	9	2631.5	9	9	9	10959	15182	2409.5	9	14602	60908	6102.1	333240	23119	7415.3	9	22795	1287000	685140	1063400	954570	169310	377330	33191000	6987.2	41411	8039.8	54859	734990	75851	9	9	9	9	12494	14263	9	9	11578	9	9
Zmpn004068	9	9	9	9	9	9	9	9	9	9	9	9	9	9	9	9	9	9	9	9	12995	9	9	9	9	9	9	9	9	9	9	66547000	9	9	9	9	91496	9	9	9	9	9	9	9	9	9	5006.4	9	9
mws0902	9	9	9	9	9	9	9	9	9	9	9	9	9	2979700	9	9	9	9	9	9	9	9	9	9	9	9	9	9	9	9	9	9	9	9	9	9	9	9	9	9	9	9	9	9	9	9	9	9	9
pme3475	9	9	9	9	9	9	9	9	9	9	9	9	9	4694.8	9	9	9	9	469020	9	9	9	9	7009	9	53397	2351.1	6502.5	167290	9	9	9	1958000	9	9	9	9	9	9	9	9	9	9	9	9	9	9	9	9
pme0376	9	9	9	9	9	9	9	9	9	9	9	9	9	9	9	9	9	3729.6	176300	9	9	9	9	5703.3	9	40133	9	6294.6	131810	9	9	9	1604700	9	9	9	9	9	9	9	9	9	9	9	9	9	9	9	9
mws0064	9	36981	9	9	9	9	9	9	9	9	9	9	9	9	9	9	9	3754.8	21510	9	9	9	9	9	9	59190	8326.1	3619.5	25532	9	41438	5881.1	307450	9	25040	9	11692	9	9	9	9	9	9	9	26932	9	8550.6	9	9
mws4074	16645	9	14391	13239	9	9	9	9	6245.7	9	9	94483	9	119270	52205	56621	58257	9	9	3828	11416	9	75092	70789	9	9	9	9	9	9	9	9	9	9	9	9	9	9	9	9	9	9	20203	9	9	9	9	9	9
pmp000383	9	9	9	9	9	9	9	2404200	9	9	9	9	9	28544	9	9	9	9	9	9	9	9	9	9	9	9	9	9	9	80687	159620	9	9	9	9	9	9	9	9	9	9	9	9	9	9	9	9	9	9
mws1179	10563	1220400	9	9	25493	9	9	9	9	9	9	9	9	290870	9	9	39186	28105	389640	9	9	62532	9	49725	882910	276890	106030	638870	262030	427830	815130	57609	798530	9	56967	9	20332	41045	9	9	16321	9	9	31025	9	9	9	288110	1466700
pmb3023	9	9	9	9	9	9	9	9	8506.4	9	9	9	9	9	9	9	9	9	23545	12114	9	9	9	9	68872	5817400	75246	9	9	149460	421560	9	21384	9	9	9	16121	18751	9	9	9	9	9	44944	9	9	9	9	9
mws0057	9	914000	9	9	9	9	17124	9	9	9	9	104800	9	9	9	9	9	48297	222760	9	9	9	9	9	3115400	9	40636	141470	9	76442	9	9	309240	9	9	9	9	11804	9	9	9	9	9	9	9	9	9	9	9
HJN086	9	942900	9	9	332280	9	9	9	9	7711.5	9	403050	9	9	9	9	62546	9	109870	9	9	9	9	9	1951500	44308	9	42244	42792	9	9	85169	58543	9	18431	12895	17624	9	9	9	9	9	9	9	160730	9	9	9	9
pmb0686	9	9	9	9	9	9	9	9	9	9	22348	9	9	37762	9	9	9	9	9	1756400	9	9	9	9	9	9	9	543750	9	9	9	9	9	9	11566	9	9	9	9	9	9	9	7738.2	9	9	9	9	9	9
mws1066	9	9	9	9	9	9	9	9	23666	9	9	9	9	400530	9	9	9	9	9	9	9	9	9	9	9	9	9	9	9	9	9	9	9	9	79054000	9	155570	9	9	9	9	9	9	9	113680	9	64328	9	9
mws0791	9	9	9	9	9	9	9	9	9	9	9	9	9	80370	9	9	9	9	9	9	9	9	9	9	9	9	11544	4421400	57542	21485	9	9	9	9	63195000	9	9	9	9	9	9	9	9	9	9	9	9	9	9
mws1519	9	9	9	9	9	9	9	9	9	9	9	9	9	40695	9	9	9	9	9	9	9	9	9	9	61383	9	9	9	9	9	9	9	9	9	13008000	9	9	9	102200	9	9	9	9	9	68400	9	9	9	9
mws0036	9	9	9	9	9	9	15931	9	9	9	9	9	9	9	9	9	9	9	9	9	9	20770	9	9	9	9	26027	9	9	9	9	9	9	9	86616000	9	38589	9	9	9	9	9	9	9	9	9	9	9	9
Hmmn002379	9	9	9	9	68958	5399.5	9	9	9	9	9	9	9	9	9	9	223320	9	9	9	9	9	9	9	9	9	9	9	9	9	9	9	9	9	9	9	3783.3	9	9	9	9	9	16684	9	9	9	9	9	9
mws0914	9	9	9	9	9	9	9	9	9	9	9	9	9	9	9	9	9	9	151630	9	9	9	9	3885.4	9	39332	9	9	131620	9	9	9	1498400	9	9	9	9	9	9	9	9	9	9	9	9	9	9	9	9
mws1094	9	9	9	9	9	5178.7	9	9	9	9	9	9	9	225890	9	9	9	9	9297.4	3289	9	9	9	9	9	910420	5615.5	1129000	9387.4	3190.6	117470	9	14422	9	9	9	56617	9	9	9	9	9	9	27159	9	9	6862.6	14346	9
mws1000	9	9	9	9	9	9	9	9	9	9	9	9	9	9	9	9	9	9	9	9	3895.2	9	9	9	202690	172210	1201600	16935	29560	515790	314320	691410	9	9	9	83313	189740	40329	9	9	9	9	9	9	9	9	853690	9	9
mws0044	9	9	9	9	20076	9	9	9	9	9	9	9	9	33826	9	9	9	9	7810.7	9	9	167930	9	9	9	1083900	64628	188620	19415	9590.9	950770	28475	12143	9	9920.2	9	87143	9	9	9	9	9	9	6810.3	9	23441	12708	9	9
mws1174	20047	9	9	9	9	9	9	28785	9	9	9	336780	9	9	9	9	9	9	9	9	9	9	9	73381	9	9	9	9	96410	9	9	9	9	9	9	9	9	9	9	9	9	9	9	9	9	9	9	9	9
mws1361	2175.4	525530	9	9	17581	9	9	9	9	9	62722	6952.4	9	25750	9	9	9	30483	109800	9	9	12132	9	9	584610	21894	15929	154300	35161	51598	71015	17284	311820	9	80143	9	9	9	9	9	10839	9	9	9	24905	9	9	22905	14169
Lmlp005236	9	2258800	9	9	9	9	95301	9	9	9	9	131380	22914	9	9	9	9	9	306650	9	9	30482	9	9	5406500	9	47274	367510	101510	193330	255260	9	750740	9	9	13173	9	9	31648	9	9	9	9	9	9	9	34761	9	9
pme1598	9	122070	9	9	50845	33094	9	9	9	155720	28879	3149700	9	267550	70726	418890	223190	176020	5238700	49250	9	13893000	9	9	2695000	5664500	1455600	990840	15279000	169690	2118500	12304000	9	9	9	9	361640	338180	9	9	9	9	9	9	405310	9	1665300	9	50481
HJN104	9	9	9	9	9	9	9	9	7066.4	9	9	9	9	9	9	9	9	9	9	9	9	9	9	9	9	117460	108960	9	2620000	9	9	9	9	9	9	9	9	9	9	9	9	9	9	9	9	9	9	9	9
pmp000530	68346	9	14006000	9	46707	106780	224890	156540	163870	208700	36212	9	121340	9	64102	40764	2185300	20265	9	47620	22738	9	9	80761	9	9	9	44985	66668	80872	101250	9	9	9	22710	103310	9	100800	9	28706	9	9	49591	9	31722	9	9	9	9
pmb2979	40240	9	9	9	192080	22742	46888	53900	110450	12303	9	9	9	9	51997	9	44809	9	9	9	9	23707	9	9	116400	22767	9	10593	126960	157480	103350	9	7209200	9	33654	4070900	40263	30755	9	9	9	9	761950	9	9	598590	9	14443	28436
Lmgn002933	9	9	9	9	9	9	9	9	9	9	9	9	9	9	9	9	2572.9	9	9	2847.8	12419	9	9	4971400	9	9	9	9	875.44	9	5567.2	9	9	9	9	9	9	9	9	9	9	9	9	9	9	9	9	9	9
Smlp002532	9	9	9	9	9	9	9	9	9	9	9	9	9	9	9	9	9	9	9	9	9	9	9	9	37835	9	9	9	53235000	9	9	6034500	9	9	9	9	9	9	9	9	9	9	9	9	9	9	9	9	9
Smlp002877	9	9	9	9	9	9	9	9	9	9	9	9	9	9	9	9	9	9	9	9	9	9	9	9	9	9	9	9	24783000	9	9	9	9	9	9	9	9	9	9	9	9	9	9	9	9	9	9	9	9
pme3392	3472.2	9	9	1206.6	9	9	9	9	9	9	9	9	9	6679.2	9	9	9	9	9	9	9	9	9	9	9	15075000	409400	9	514760	9	2152100	9	9	9	9	9	9	9	9	9	9	9	9	9	9	9	9	9	755.31
pmf0027	9	9	9	9	9	9	9	9	9	9	9	9	9	9	9	9	9	9	9	9	9	1100000	9	9	56990	136280000	2171600	3047100	10916000	9	6738600	3141000	9	9	9	9	9	9	9	9	9	9	9	9	9	9	9	9	9
pmb0550	9	9	9	9	9	9	9	9	9	9	9	9	9	9	9046.7	9	9	9	9	9	9	977610	9	9	58921	133590000	2227800	2826200	10229000	9	6554800	2806600	9	33299	9	9	38711	9	9	9	9	9	9	9	9	9	9	9	9
Smlp002918	9	9	9	9	9	9	9	9	9	9	9	9	9	9	9	9	9	9	9	9	9	9	9	9	9	9	9	9	9	9	624860	127820	9	9	9	9	250380	9	9	9	9	9	9	9	9	9	9	9	9
pmf0203	9	9	9	9	9	9	9	9	9	9	9	9	9	9	9	9	9	9	9	9	9	2441300	9	9	9	99361000	96247000	3672900	81289000	9	1751100	9	9	9	9	9	9	9	9	9	9	9	9	9	9	9	9	9	9
pme1398	9	9	9	9	9	9	9	9	9	9	9	9	9	9	9	9	9	9	9	9	9	9	9	9	9	31632000	35328000	9	9	9	9	9	2478.4	9	9	9	9	9	9	9	9	9	9	9	9	9	9	9	9
pmb2962	9	9	9	9	9	9	9	9	9	9	9	9	9	9	9	9	9	9	9	9	9	9	9	9	9	9	9	7037100	9	9	9	9	9	9	9	9	9	9	9	9	9	9	9	9	9	9	9	9	9
pme3391	138520	9	9	9	9	9	9	9	9	9	9	9	9	9	9	9	9	9	9	9	9	770.67	9	2359.9	1344.8	850710	68321000	230100	260740000	9	6962200	2065100	9	484300	9	9	1106400	280540	9	358150	12250	9	9	9	9	9	2740.1	9	9
Smpp001442	9	9	9	9	9	9	9	1367600	9	9	9	9	9	9	9	9	9	9	9	9	9	9	9	9	9	9	9	25759	9	25025	9	9	9	9	9	5950	16932	9	9	9	9	9	9	9	9	9	9	9	9
Lmpp003059	9	9	9	9	9	9	9	9	9	9	9	9	9	9	9	9	9	9	9	9	9	9	9	9	9	138740	1667600	9	12853000	9	76884	9	9	9	9	9	9	9	9	9	9	9	9	9	9	9	9	9	9
pme0444	9	9	9	9	9	9	9	9	9	9	9	9	9	9	9	9	9	9	9	9	9	9	9	9	9	9	176820000	9	300720	9	538480	9	9	9	9	9	560610	9	9	9	9	9	9	9	9	9	9	9	9
Smpp002603	9	9	9	9	9	9	9	9	9	9	9	9	9	9	9	9	9	9	9	9	9	9	9	9	9	9	12438000	15644	13121000	9	9	9	9	9	9	9	9	9	9	9	9	9	9	9	9	9	9	9	9
Smpp002257	9	9	9	9	9	9	9	9	9	9	9	9	9	9	9	9	9	9	9	9	9	9	9	9	9	9	2208600	9	30453000	9	9	9	9	9	9	9	9	9	9	9	9	9	9	9	9	9	9	9	9
Smpp002418	9	9	9	9	9	9	9	9	9	9	9	9	9	9	9	9	9	9	9	9	9	9	9	9	9	9	6672500	9	67242000	9	9	9	9	9	9	9	9	9	9	9	9	9	9	9	9	9	9	9	9
pmb0542	9	9	9	9	9	45327	9	9	9	9	9	9	9	9	9	9	9	9	9	9	9	158190000	9	9	9	9	9	15757000	164200	9	9	9	1245400	9	9	9	9	9	9	9	9	9	280810	9	9	9	9	9	9
Smpp002618	9	9	9	9	9	9	9	9	9	9	9	9	9	9	9	9	9	9	9	9	9	9	9	9	9	9	51763000	9	98317000	9	9	9	9	9	9	9	9	9	9	9	9	9	9	9	9	9	9	9	9
pmb2961	9	9	9	9	9	9	9	9	9	9	127460	9	9	9	9	9	9	9	9	9	9	9	9	9	9	9	9	9	9	9	9	9	9	9	9	9	9	9	9	9	9	38842	9	9	9	9	67969	9	9
Hmmp002248	9	9	9	9	9	9	9	9	9	9	9	9	9	23841	9	9	9	9	9	9	9	9	9	9	9	9	9	9	9	9	9	9	9	9	9	9	9	9	9	4289.3	9	9	9	9	9	9	9	787160	438920
Smsp002643	9	9	9	9	9	9	9	9	9	9	9	9	9	9	9	9	9	9	9	9	9	9	9	9	9	9	9	38184000	9	9	9680600	9	9	9	9	9	9	9	9	9	9	9	9	9	9	9	9	9	9
Lmpp003789	9	141440	9	9	9	9	3259	153350	9	4544500	14526	9	9	38539000	6558.5	9	30718	78189	469370	9	150110	9	9	9	8486000	9	9	1372600	448160	5821500	6715200	65930	422910	9	4225300	9	14028000	1596000	9	9	546080	9	2342000	49043	9	9	15644000	9	9
pme1793	9	9	9	9	9	9	9	9	9	9	9	9	9	5438800	9	9	9	9	9	9	9	9	9	9	9	9	9	517660	9	9	9	9	9	9	9	9	9	9	9	9	9	9	9	9	10136	3002.9	9	9	9
pme1773	9	9	9	9	9	9	9	9	9	4888100	9	9	9	9	9	9	9	9	9	9	9	9	9	9	9	9	9	578470	151840	15042000	9	2727100	9	315330	9	60949	760420	105150	9	58289	9	80289	9	9	9	9	9	9	9
Lmpp003977	9	9	9	9	9	9	9	9	9	9	9	9	9	602670	9	9	9	9	9	9	23570	9	9	23237	982420	9	57220000	69570	939440	9	9	9	9	9	9	9	9	9	9	9	9	9	9	9	9	9	9	9	9
Lmcp004436	9	9	9	9	410140	130240	9	9	107470	9	9	9	9	9	852630	9	19253000	9	9	9	9	9	9	9	9	9	9	9	9	9	9	9	1529700	9	9	9	29673	9	9	9	9	9	1932800	9	9	9	25021	5735000	18338000
Lmpp003662	56162	436340	18495	18132	9	26503	13291	84657	9443.5	75538000	283470	45348	67793	19601000	43136	33169	42486	164230	9485000	31655	701780	52872	9	14010	70397000	170720	40410000	268580	10324000	12970000	42818000	4325900	10221000	34953	12949000	89854	61085000	4241000	41530	27001	108120	15421	1784200	138490	1537000	7953.8	46212000	52813	21861
pme1777	9	9	9	9	14632000	9	9	9	9	9	9	9	9	651.73	9	9	608.28	9	9	184.3	9	196100	9	9	9	9	1453500	9	9	9	9	144680	9	9	9	9	9	9	9	9	9	9	9	9	9	9	9	9	9
Zmmp002642	9	9	9	9	9	9	9	805230	9	9	9	9	9	9	9	9	9	9	9	102690	9	9	9	9	9	9	9	9	7863.7	9	9	9	9	9	9	9	9	9	9	9	9	9	9	9	9	9	9	9	9
Lmpp003815	7148	289590	2339.8	9	9	9	35975	9	9	25534000	9	9	2159	9	9	104170	9	483370	2611800	9	390850	9	9	9	82799000	90055	9	9	7251300	295950	1434800	33080	95014	13919	22449000	7262.8	22400000	234430	9	9	287750	9	29482	29254	38716	9	7327500	9	9
Lmpp003958	9	9	9	9	9	9	9	9	9	9	9	9	9	62870	9	9	9	9	9	9	9	9	9	9	9	9	109550000	26538	18326000	9	9	75043	9	9	6178.2	9	9	9	9	9	9	9	9	24085	9	9	9	9	9
pme1786	9	9	19059	9	9	9	9	9	9	9	9	9	9	9	9	9	9	9	9	9	9	9	9	9	9	9	73830000	9	8492.9	9	9	9	9	9	9	9	9	9	9	9	9	9	9	9	9	9	9	9	9
pmf0616	9	9	9	9	9	9	9	9	9	9	9	9	9	9	9	9	9	9	9	9	9	9	9	9	9	9	3172500	9	9	9	9	9	9	9	9	9	9	9	9	9	9	9	9	9	9	9	9	9	9
Lmjp002491	9	9	3688.8	9	9	9	9	9	9	9	9	9	9	356500	9	9	9	9	9	9	9	9	9	9	516670	9	9	9	9	9	9	9	1090800	9	9	9	123940	9	9	9	9	9	9	9	9	9	5965.8	9	9
Zmmp003591	9	5449.7	9	9	9	9	9	27590	9	311820	9	9	9	9	9	9	9	9	9	9	223780	9	9	9	9	9	9	9	9	9	9	9	9	9	3214000	25484	64075000	124810	16539	9	8595.5	99976	9	35602	9	9	26832	9	5830.8
Zmmp003478	9	9	9	9	9	9	391530	17296	9	145580	9	9	9	9	9	9	6311	9	9	9	886130	9	9	7240	9	9	9	9	9	9	9	9	9	9	7112500	9	36841000	54087	9	9	8823.2	185460	9	21354	9	9	15536	9	9
Zmmp003779	9	3415.2	9	9	9	9	343500	23215	9	138690	9	9	9	9	9	9	9	9	9	9	927380	9	9	9	9	9	9	9	9	9	9	9	9	9	8476800	9	38243000	31816	9	9	7369.5	194850	9	22209	9	9	9	9	9
Lmpp003387	9	9	9	9	397400	9	9	9	9	9	9	9	9	9	9	9	9	9	9	9	9	9	9	9	9	9	7336800	9	9	9	9	9	9	9	9	9	9	9	9	9	9	9	9	9	9	9	9	9	9
Zmqp002952	9	4317	9	9	9	10014	9	9	9	3400300	11455	9	9	59446	9	9	9	9	209730	9	9	9	9	9	143440	9	9	9604.1	9	17602	193800	13108	2618200	9	16716000	9	3554100	330810	9	9	9	9	249900	9	24483	9	30756	9	9
Zmcp002986	3639500	9	9	9	9	379760	9	1415300	90780	9	9	18357	9	9	410690	9	15715000	9	9	2231400	9	9	9	9	9	9	9	9	9	9	9	9	11579	9	9	9	9	9	9	9	9	9	30398	9	9	9	9	9	9
Lmqp001551	9	9	9	9	97272000	9	9	9	9	9	9	9	9	9	9	9	9	9	9	9	9	9	9	9	9	9	9	9	9	9	9	9	9	9	9	9	9	9	9	9	9	9	9	9	9	9	9	9	9
Lmqp003247	9	9	9	9	10951	9	9	9	9	9	9	9	9	9	9	9	9	9	9	9	286740	9	9	1498000	9	9	9	9	9	9	9	9	9	9	9	9	9	9	9	9	9	9	9	9	9	9	9	9	9
Zmcp002839	4231	9	9	9	2323000	57203	9	118050	30844	9	9	9	9	9	119460	9	1595800	9	9	11414	9	109840	9	11312	9	9	9	9	9	9	9	9	11175	9	9	9	9	9	9	9	9	9	3895	9	9	9	9	9	9
Zmpp002858	9	9	9	9	9	9	9	9	9	9	9	9	9	9	9	9	9	9	9	9	9	9	9	9	9	9	49027000	9	9	9	9	9	9	9	9	9	9	9	9	9	9	9	9	9	9	9	9	9	9
Zmmp003451	9	9	9	9	9	9	9	31932	9	9	9	9	9	9	9	9	9	9	9	9	9	9	9	9	9	9	9	9	9	9	9	9	9	9	9	9	9	9	9	9	9	9	9	9	9	9	9	9	9
Zmmp003244	9	9	9	9	9	9	9	9	9	9	9	9	9	9	9	9	9	9	9	9	9	9	9	9	1846.2	9	9	9	9	9	9	9	9	9	9	9	600540	9	9	9	9	9	9	9	9	9	7316.8	9	9
Cwjp002051	9	9	9	9	9	9	9	9	9	9	9	9	9	9	9	9	640060	9	9	9	9	9	9	9	9	9	9	9	9	9	9	9	9	9	9	9	9	9	9	9	9	9	9	9	9	9	9	9	9
Cwjp001293	9	9	9	9	9	9	9	576250	9	9	9	9	9	9	9	9	9	9	9	640640	9	9	9	9	9	9	9	9	9	9	9	9	9	9	9	9	9	9	9	9	9	9	9	9	9	9	9	9	9
Lmqp002290	9	9	9	9	9	9	9	9	9	9	9	9	9	9	6042.7	9	794160	9	9	7496.9	9	9	9	9	9	9	9	9	9	9	9	9	9	9	9	9	9	9	9	9	9	9	9	9	9	9	9	9	9
Zmcp004218	9	9	9	9	4797800	9	9	9	9	9	9	9	9	9	9	9	9	9	9	28796	9	9	9	9	9	9	9	9	9	9	9	9	9	9	9	9	9	9	9	9	9	9	9	9	9	9	9	9	9
Zmcp003437	26872	9	9	9	9	9	9	9	5097	9	9	9	9	9	19643	9	880500	9	9	9	9	9	9	9	9	9	9	9	9	9	9	9	9	9	9	9	9	9	9	9	9	9	9	9	9	9	9	9	9
Cwjp002544	9	9	9	9	9	9	9	9	9	9	9	9	9	9	9	9	9	9	9	878360	9	9	9	9	9	9	9	9	9	9	9	9	9	9	9	9	9	9	9	9	9	9	9	9	9	9	9	9	9
Lmmp007480	9	9	9	9	9	9	9	9	9	9	9	9	9	1588200	9	9	9	9	9	9	9	9	9	9	9	9	9	9	9	9	9	9	9	9	9	9	9	9	9	9	9	9	9	9	62379	9	9	2847.8	7323.1
mws1662	9	9	9	9	9	9	9	15488	9	9	9	95555	9	9	9	9	9	9	9	9	9	9	9	9	9	5220.1	9	9	3292.4	9	9	9	1507	9	9	1767.4	9	9	9	9	9	9	9	9	9	9	18916	9	9
pmp000571	9	9	9	9	9	9	9	9	9	9	9	54743	9	814650	9	9	9	9	9	9	9	9	9	9	9	9	9	9	9	9	5190.6	9	16949	9	9	9	9	9	9	9	9	9	9	9	9	9	9	139250	919470
pmp000344	9	9	9	9	9	9	9	9	9	9	9	9	9	511470	9	9	9	9	1413.1	9	9	9	4515.2	9	9	9	9	9	9	9	3529.2	9	10183	9	9	9	9	9	9	9	9	9	9	9	9	9	9	86013	594550
Lmgp004784	9	9	9	9	9	9	9	9	9	9	9	9	9	9	9	9	9	9	9	9	9	9	9	9	9	9	20843	22123	9	9	9	9	9	9	9	9	9	9	9	9	9	9	9	9	9	9	9	9	9
mws4160	9	9	9	9	9	9	9	9	9	9	9	9	9	9	9	9	9	9	9	9	9	9	9	9	9	9	9	9	9	7379.6	112070	9	9	9	9	9	9	9	9	9	9	9	9	9	9	9	9	9	9
mws0051	9	9	9	9	9	9	9	9	9	9	9	9	9	9	9	9	9	9	9	9	9	9	9	822420	9	9	9	9	9	9	9	9	9	9	9	9	9	9	9	9	9	9	9	9	9	9	9	9	9
Hmbp002730	9	9	9	9	9	9	9	9	9	9	9	9	9	1435100	9	9	9	9	9	9	9	9	9	9	9	9	9	9	9	9	9	9	9	9	9	9	9	9	9	9	9	9	9	9	9	9	9	9	9
pme0088	9	9	9	9	9	9	9	9	9	9	9	9	9	509380	9	9	9	9	9	9	9	9	9	9	9	9	9	9	9	9	9	9	9	9	9	9	9	9	9	9	9	9	9	9	9	9	9	9	9
pme1662	1573.3	9	1700.4	9	9	9	9	2853.4	9	9	9	5951.7	1448.7	9	1420.9	9	9	9	1082.1	2361.8	9	9	9	6059.3	9	690930	1253.8	9	4040.6	3712.5	23887	9	3735.7	9	9	9	9	9	9	9	9	9	1766.2	9	9	9	9	9	9
pmp001127	1637.5	24879	9	9	9	9	9	3210.7	9	9	9	9	9	9	9	9	4826.4	7375.1	328050	50157	9	9	9	31330	9	11367	9	9	9	9	9	9	9	9	9	9	9	9	9	9	9	9	9	9	9	9	9	9	9
Zmhn003257	9	9	2216.9	2014.3	2263.6	9	9	3707.2	890.52	5133.6	2655.8	1152500	3404	329480	9	4826.6	9103.5	4738.5	6388.2	6068.8	9	9	21310	8957.8	4999	16432	2459	5485.4	3236.7	9	9	1693.8	5771.4	1777.9	3651	9	2511.9	3432	11547	9	9	9	9	9	9	9	427460	9827.5	30944
pmp000001	9	9	9	9	9	9	9	9	9	2212.5	9	443490	9	89205	9	9	3177.2	9	9	9	9	9	10754	17857	9	6792.1	9	4076.6	9	9	9	9	2062.3	9	9	9	9	9	6057.5	9	9	9	9	9	9	9	183870	8470.7	31649
Lmjp004941	9	9	9	9	9	9	9	9	9	3764.7	9	397170	9	95711	9	9	5583.2	9	9	9	9	9	13323	9	4011	7858.7	9	3599.3	9	9	9	9	3138.3	9	9	9	9	9	7030.1	9	9	9	9	9	9	9	185380	9276.5	31173
mws0058	9	9	9	9	1950.3	9	995.31	9	9	5378.9	9	1095600	2637.4	311890	9	5575	5274.9	1765.2	4654.4	6099.5	9	9	22220	8609.8	5776.2	12831	2388.5	3854.2	4252.9	9	9	9	9	9	1942.3	9	1991.2	2138.7	11522	9	9	9	9	1993.1	9	861.97	419480	8038.2	28458
Zmhp003514	9	24360	9	9	9	9	9	9	9	9	9	14101	9	9	9	9	9	7783.7	315300	55186	9	9	9	26344	9	8074	9	9	9	9	9	9	9	9	9	9	9	9	9	9	9	9	9	9	9	9	5525	9	9
mws0920	9	9	9	9	9	9	9	9	9	9	9	9	9	9	9	9	9	9	9	9	9	360870	9	9	9	9	9	9	9	9	9	9	46094	9	9	9	9	9	9	9	9	9	9	9	9	9	9	9	9
pmp000003	9	9	9	9	9	9	9	9	9	9	9	9	9	9	9	9	9	9	1486.6	9	9	9	9	27746	9	9	9	9	9	9	9	9	9	9	9	9	9	9	9	9	9	9	9	9	9	9	9	9	9
Lmsp010391	9	9	9	9	9	9	9	9	9	9	9	9	9	9	9	9	9	9	9	9	9	9	9	9	9	9	9	9	9	9	9	9	9	9	9	9	9	9	9	9	9	9	9	9	9	9	2365300	13694	5124.6
pmp000004	9	9	9	9	9	9	9	9	9	9	9	9	9	9	9	9	9	124.12	499.86	313.18	9	9	9	9	9	9	9	9	9	9	9	9	9	9	4714.3	9	9	9	9	9	9	9	9	9	9	9	9	9	9
Lmjn004351	9	9	9	9	9	9	9	9	9	9	9	9	9	9	9	9	9	9	9	9	3062.8	9	9	224250	9	9	9	9	9	9	9	9	9	9	9	9	9	9	9	9	9	9	9	9	9	9	9	9	9
Lmcp007240	5798.9	6978.2	8010	5539.3	8545.4	7664	9304.9	8613.3	12348	7163.1	6942.6	7427.8	6657.2	7170.9	9471	7581.3	8785.7	4426.4	2307.9	7044.3	6819.8	8195.7	5625.8	9112.8	7397.7	7073.1	6610.2	6874.9	7944.6	6884.9	7783.6	8773.8	7512.4	8387.5	575970	7960.3	7959.3	10807	7640.2	7813.7	6594.7	6744.4	6867.1	7547.8	9181.7	8653.4	8783.4	7552.1	9006.5
Zmhp004065	9	9	9	9	9	9	9	9	9	9	9	9	9	9	9	9	9	9	9	9	9	9	9	9	9	9	9	9	9	9	9	9	9	9	73993	9	9	9	9	9	9	9	9	9	9	9	9	9	9
Lmjp006533	9	9	9	9	9	9	9	3258.9	9	9	9	7665.1	9	9	2279	9	9	52980	37705	1065200	66328	9	9	9	9	9	9	9	9	9	1863.8	9	9	9	9	9	9	9	9	9	9	9	9	9	9	9	27127	9	9
Hmhp005846	9	9	9	9	9	9	9	9	9	9	9	9	9	9	9	9	9	9	9	9	9	9	9	9	9	9	9	9	9	9	9	9	9	9	76452	9	9	9	9	9	9	9	9	9	9	9	9	9	9
mws1002	9	9	9	9	9	9	9	9	9	9	9	9	9	9	9	9	9	9	9	9	16082	9	9	4294300	21702	9	9	9	9	9	4943.8	9	9	9	9	9	9	9	9	9	9	9	9	9	9	9	9	9	9
Hmcp003223	9	9	9	9	9	9	9	9	9	9	9	9	9	9	9	9	9	9	9	9	9	9	9	615870	9	9	9	9	70420	9	9	9	9	9	6246.2	9	9	9	9	9	9	9	9	9	9	9	9	9	9
pmp000638	9	9	9	9	9	9	9	9	9	9	9	9	9	18371	9	9	9	9	9	9	9	9	9	9	9	9	9	9	9	9	9	9	9	9	9	9	9	9	9	9	9	9	9	9	9	9	23681	9	9
pmp000110	9	9	9	9	9	9	9	9	9	9	9	9	9	9	9	9	9	9	9	9	9	9	9	615030	9	9	9	9	9	9	9	9	9	9	9	9	9	9	9	9	9	9	9	9	9	9	9	9	9
Lmjp005224	9	9	9	9	9	2282.5	9	9	9	9	9	9	9	9	9	9	9	9	9	9	9	9	9	1445500	9	9	9	9	9	15631	40077	9	9	9	9	9	9	9	9	9	9	9	9	9	9	9	9	9	9
pmp001076	2954.7	3343.4	3189.7	4622.3	4394.9	3351.2	5490.1	3562.2	8882.1	3274.4	5316.5	3334.2	3138	4316.3	4122.9	2592.1	2311.6	2607.1	1614.9	3391	3306.8	5414.7	4168.2	9	9939.6	3699	6211.3	3937.9	3662.1	3067.5	2638.3	2402.6	3755	2781.9	2374000	2630.5	5341.6	3984.8	2539.5	3930.9	9	4043.1	3322.6	2698	3459.2	2887.3	9	9	1508.5
mws1313	9	9	9	9	9	9	9	9	9	9	9	9	9	9	9	9	9	9	9	9	9	9	9	9	9	9	9	9	9	9	9	9	9	9	227370	9	9	9	9	9	9	9	9	9	9	9	9	9	9
pmp000113	9940.5	10313	12182	9687.1	10130	7939.2	11793	7957.8	7975.3	10540	9012.4	9386.3	7921.6	9856.5	8611.6	9637.7	9546	5656.6	4089	8593.7	6604.7	9542.3	12080	9280.5	12848	9058.6	10217	8567.2	8367.9	10851	8995.2	9849.5	16083	9556.8	177800	9680	9270.5	7774.4	9804.6	9967.1	10688	9003.3	9227.9	8242.9	11013	9665.4	8359.2	7425.5	6637.1
mws0043	489810	477170	533890	509170	488420	465810	601950	488010	650110	490450	523870	496760	489010	462300	476560	485290	471530	377040	350280	424420	242700	516040	413370	441300	548930	483760	489960	498150	478450	429590	500110	479970	479250	489060	28558000	482030	586510	533020	464220	495120	460830	486850	464790	505130	509040	500840	352980	365670	394390
pmb0580	9	9	9	9	9	88662	9	9	9	9	9	9	9	9	9	9	9	9	9	9	9	9	9	9	9	9	9	9	9	404460	710590	160460	9	9	9	9	9	9	9	9	9	9	9	9	9	9	5685.8	9	9
pma6218	9	9	9	9	9	9	9	9	9	8510.6	9	9	9	9	9	9	9	9	9	9	9	9	9	9	9	9	9	28446	9	9	9	9	9	9	3202800	9	9	9	9	9	9	9	9	9	9	9	9	9	9
pmp000115	9	9	9	9	9	9	9	9	9	9	9	9	9	9	9	9	9	9	9	9	9	9	9	9	9	9	9	9	9	9	9	9	9	9	112770	9	9	9	9	9	9	9	9	9	9	9	9	9	9
Lmyp004617	9	9	9	9	2128.4	9	9	3616.8	9	9	9	9	9	13693	9	9	9	16813	9	9	9	9	9	9	9	688360	19355	1638800	9652.9	9	252060	9	9	9	10969	9	9	9	9	9	9	9	9	9	9	9	9	9	172510
Lmlp005572	9	9	9	9	9	9	9	9	9	9	9	9	9	29694000	14256	9	9	60601	179080	9	9	9	9	9	9	9	9	9	45131	9	9	9	270160	9	9	9	9	9	9	9	9	9	9	9	7501200	24069	9	15588000	64799000
pmb3006	9	9	9	9	9	9	9	9	9	9	9	9	9	562510	9	9	9	22461	31601	9	9	9	9	9	9	109240	19124	9	13692	18281	63982	22491	260040	9	9	7346.3	9	9	9	9	9	9	9	9	3072400	9	9	1069100	5707800
HJN087	9	6371.7	9	9	46777	9	9	9	9	9	11159	268840	9	9	9	9	18122	596440	684380	9	9	27707	9	15598	9	2714000	227350	379860	691050	39573	344980	169690	672570	9	22993	9	39520	9	6290	9	38698	9	30268	9	3695800	9	9	84964	439390
HJN090	9	3811.4	9	9	43226	9	9	9	9	5962.8	11390	273340	9	9	9	9	12989	589700	654460	9	9	26426	9	13415	9	2677000	236360	370580	664850	39804	352460	165500	733140	9	20095	9	60135	9	9	9	34194	9	23858	9	9	9	9	78626	469050
mws0052	9	9	9	28373	9	9	9	9	9	9	9	9	17803000	29502	9	9	9	9	9	9	9	9	9	9	9	9	9	9	9	9	9	9	7691.3	9	9	9	9	9	9	9	9	9	6392	9	9	9	9	9	9
pmn001697	9	9	9	10834	9	9	9	9	9	9	9	9	7206800	9	9	9	9	9	9	9	9	9	9	9	9	9	9	9	9	9	9	9	9	9	9	9	9	9	9	9	9	5736.3	9	9	9	9	9	9	9
pmp000575	9	9	9	9	9	9	9	9	9	9	9	9	9	9	9	9	9	9	9	9	9	9	9	9	9	9	9	9	9	407370	672410	6320.2	9	9	9	9	9	9	9	9	9	9	9	9	9	9	9	9	9
Xmyp005654	9	9	9	9	9	9	9	9	9	9	9	4847900	9	5890600	9	9	9	720720	6222700	9	9	9	9	9	9	9	9	9	9	9	9	9	9	9	9	9	9	9	9	9	9	9	9	9	9	9	9	9	9
pme2459	9	9	241240	9	9	9	9	9	9	9	9	4682000	9	9	9	9	9	858820	5659100	9	9	9	9	9	71770000	9	9	9	9	9	1144600	9	9	9	9	9	9	9	45016	9	9	9	9	9	9	9	689110	9	9
Lmlp003531	297480	396570	9	9	9	50250	9	442170	9	9	69934	9	9	9	627500	92740	20084000	9	9	14477000	9	788880	9	32922	14589000	9	9	11330000	2481800	9	1072400	9	9	9	9	9	9	3897000	9	9	9	9	159440	9	9	9	2658400	215390	701790
Lmtn002796	80258	63350	9	9	160260	9	9	14496	9	9	9	64025	9	4155400	9	9	31256	113480	136530	167630	43795	9	9	9	9	2096900	1954500	5012900	337100	143240	301420	181360	50115	9328	230990	58501	473850	62695	9	9	7758.6	9	166840	161510	9	22008	762530	2836200	5602600
pmp000012	25488	9	1220400	170210	38312	36708	9	9	9	18534	34441	74349	3687400	9	20219	23817	33045	11398	9	9	9	8881.5	9	231080	9	9	9	37028	9	9	9	9	9	9	9	9	12453	9	9	9	9584	21023	9	9	9	9	125290	9	21299
mws4167	9	9	1117900	147280	42077	9	9	9	9	18844	48619	74210	3052900	27115	9	9	44764	9	9	9	9	9	9	228210	9	9	9	9	9	9	9	9	9	9	9	9	9	9	9	9	9	9	9	9	9	9	122390	9	9
pmn001702	9	9	327710	40245	12902	17510	9	9	9	9	8207.3	50419	1417900	8315.6	9	9	9	9	9	9	9	9	9	9	9	9	9	9	9	9	9	9	9	9	9	9	9	9	9	9	9	9	9	9	9	9	69682	9	9719.6
pmp000120	9	399050	9	9	9	9	9	9	9	9	9	9	9	9	9	9	9	507570	401780	9	9	9	9	7237200	9	9	9	9	9	9	9	9	9	9	9	9	9	9	9	9	9	9	9	9	42421	9	9	9	9
pmp000579	9	77222	9	9	140480	9	9	9	9	360880	9	413270	9	9	9	502530	787120	9	140180	31329	9	9	9	9	58376000	272640	9	564450	9	77800	9	138450	9	9	186700	51528	27386	46306	323850	9	22625	9	9	9	9	9	382290	9	9
HJAP011	336150	264940	265110	339120	267250	272820	290200	340140	274490	422620	305120	347780	269590	308610	266060	284780	229860	255220	275690	326760	416550	316570	286110	205170	298160	328600	314250	310990	267570	254050	393840	295210	183770	217830	260790	219930	265010	361700	296810	271000	479610	360190	319030	265380	300880	222270	250630	271940	326910
pmb3012	9	9	9	9	9	9	9	9	9	9900.5	9	9	101730	9	9	65618	9	9	9	9	9	9	9	9	1553100	9	9	31505	9	9	9	9	9	9	9	8606.4	9	9	9	9	9	9	9	9	9	9	67215	9	9
Lmjp003655	9	93774	9	9	145030	9	9	9	9	412510	9	401610	9	9	9	515990	730850	9	143550	9	9	9	9	215050	57447000	254210	177690	505480	9	69460	9	124870	9	9	161340	57926	9	51911	291410	9	9	9	9	9	9	9	411230	9	9
Hmcn001884	9	9	9	9	9	9	9	9	9	9	9	9	9	41080	9	9	9	9	9	9	9	9	9	9	30924	9	46285	9	11271	9	9	9	9	9	675910	9	9	9	9	9	9	9	9	9	9	9	9	9	9
Lmzp002365	9	9	9	34347	195540	484310	9	9	9	9	9	9	9	889420	9	9	9	9	9	9	12736	9	9	9	2269200	9	9	9	9	259240	9	9	9	9	45786000	9	252310	9	9	9	9	9	167350	9	9	9	9	9	9
pmp000581	9	9	9	9	9	9	9	9	9	9	9	1403400	9	9	9	9	9	9	9	9	9	9	9	9	521390	9	9	9	8011.8	9	9	9	9	9	9	9	9	9	9	9	9	9	9	9	9	9	9	9	9
pma6640	9	9	9	9	9	9	9	9	9	1973900	9	9	9	15634	9	9	9719.8	9	110480	9	9	9	9	9	22812000	9	9	9	9	9	9	9	9	9	2223700	9	1444800	9	9	9	9	9	9	9	9	9	423070	9	9
Lmjp003295	9	9	9	9	9	9	9	9	9	9	9	9	9	9	9	10106	28786	9	9	9	57100	9	9	704180	13718000	9	9	9	9	9	9	9	9	9	1746700	9	2348700	52581	9	9	9	9	9	9	9	142.93	638430	9	9
Xmgp003697	65630	9	9	9	123460	25425	9	82383	9	9	9	80026	9	43860	9	42190	71100	9	9	9	12165	9	9	9	9	2382500	24566000	9	40582000	9	98110	9	139520	9	9	9	9	9	9	9	9	9	69392	9	9	9	9	9	9
Lmtp003948	38184	9	9	9	9	9	9	113740	9	9	15110	108700	9	9	9	9	84038	9	9	9	9	9	9	9	9	2678500	26064000	9	36824000	9	9	9	126030	9	9	11173	9	9	9	9	9	23686	73373	297450	9	31597	9	9	9
pmb0736	9	9	9	9	9	9	9	9	9	13070	9	9	9	9	9	809620	9	9	9	9	9	9	15538	687220	3946200	262170	9	9	9	9	210830	9	9	9	76565	9	9	9	9	9	9	9	9	45550	9	9	9	9	9
HJAP005	9	9	9	9	9	9	9	9	9	9	9	9	9	9	9	54066	9	9	9	9	9	9	9	11630000	9	64822	6371800	9	25264000	459770	337280	764920	9	9	9	9	9	9	9	9	9	9	9	9	9	9	9	9	9
Lmtn002997	9	9	9	9	9	9	9	9	9	9	9	9	9	9	9	9	9	9	9	9	9	9	9	396370	9	9	1386600	9	2592800	9	9	9	9	9	9	9	9	9	9	9	9	9	9	9	9	9	9	9	9
Lmjp003231	9	9	9	9	9	9	35495	9	9	9	9	9	9	9	9	59342	9	9	9	9	9	9	9	11919000	9	63033	5158100	9	23930000	526020	276210	768960	9	9	9	9	9	9	9	9	9	9	9	9	9	9	9	9	9
HJAP135	6968.5	9520.9	9	9	31253	9	9	40070	9	9	10209	42020	9	86967	37759	9	72751	9	9	9	9	9	34175	8203.4	9	3195.7	3667.7	7731100	9	4750.2	11303	9	9	9	2543.1	9	4398.9	9	9	9	9	9	9	9	11778	9177.9	3640.4	13350	1658000
pmp000013	9	9	9	9	9	9	9	9	9	9	9	9	9	9	9	9	9	9	9	9	9	9	9	14313000	9	9	9	9	9	9	9	9	9	9	440960	9	9	9	9	9	9	9	9	9	9	9	9	9	9
Lmtn002916	9	9	9	9	9	9	9	9	9	9	9	9	9	9	9	9	9	9	9	9	9	9	9	5007200	9	9	9	9	9	9	9	9	9	9	9	9	9	9	9	9	9	9	9	9	9	9	9	9	9
Hmcp002187	9	9	9	9	9	9	9	9	9	9	9	9	9	9	9620.4	30205	39719	9	9	9	9	9	9	9441000	22204	88866	4210000	49156	23730000	62514	113440	25938	60048	9	9	9	9	9	9	9	9	9	178530	81052	9	9	9	9	9
HJAP006	9	9	9	9	9	9	9	9	9	9	9	9	9	9	9	30415	32049	9	9	9	9	9	9	10328000	36402	73809	3910000	57760	23813000	76647	141750	25094	35873	9	9	9	9207.8	9	9	9	9	9	187430	79376	9	9	9	9	9
pmp000585	9	9	9	9	9	9	9	9	9	9	9	9	9	39252	9	9	9	9	9	9	9	9	9	9	9	9	9	9	9	9	9	9	9	9	9	9	9	9	9	9	9	9	9	9	9	9	9	5534700	11631000
pmb3041	1897100	1210900	2682800	263780	342670	925590	164810	5076200	179970	3198200	9	19229	2266000	256170	274210	154180	271280	9	9	267230	9	481100	9	93030	769570	93357	226760	832000	287830	380620	361920	9	49204	9	65046	274530	40618	122330	186460	278790	9	9	530210	9	65614	245910	10325	146660	276180
pmp000234	9	9	9	9	9	9	9	1555.1	9	9	9	9	9	9	9	9	9	9	9	9	9	9	486280	9	9	4338.9	9	9	9	9	9	9	9	9	9	9	9	9	9	9	9	9	9	9	9	9	9	9	9
pmp000235	9	9	9	9	9	9	9	9	9	9	2855	9	9	9	9	9	9	9	9	9	9	9	496260	9	9	9	9	9	9	9	9	9	9	9	9	9	9	9	9	9	9	9	9	9	9	9	9	9	9
pmp000587	9	9	9	9	9	9	9	9	9	9	9	2128900	9	9	9	9	9	57799	104260	9	9	9	9	9	9	9	9	9	9	9	9	9	9	9	9	9	9	9	9	9	9	9	9	9	9	9	9	9	9
pmb0608	9	9	9	9	9	9	9	9	9	9	9	2788500	9	9	9	9	9	41312	39985	9	9	9	9	9	9	9	9	9	9	9	9	9	9	9	9	9	9	9	9	9	9	9	9	9	9	9	9	670540	439110
pmp000588	9	9	9	9	2656.9	9	9	9	9	9	9	1741300	9	9	9	3264.6	1932.8	5008.8	8618.8	9	9	9	9	9	2736	9	9	9	9	9	9	9	9	9	9	9	9	9	9	9	9	9	9	9	9	9	9	9	9
Zmhp006502	28489	9	9	9	9	9	9	15876	9	9	9	9	9	9	9	9	35373	136730	22520	184490	9	9	9	40480	9	9	9	54261	9	9	9	9	9	9	9	9	9	9	9	9	9	9	9	9	9	9	9	50114	9
HJN078	9	9	9	9	9	9	9	9	9	9	9	9	9	9	9	9	9	9	9	9	9	9	9	9	9	4121800	7464.2	422750	9	9	8086	9	9	9	9	9	9	9	9	9	9	9	9	9	9	9	9	9	9
HJAP064	9	129890	9	9	9	9	9	17525	9	9	140280	9	9	32126	9	2400100	1567800	1060200	5127100	3164200	9	23636	9	30642	9	9	9	461660	56226	9	9	9	9	9	35031	9	9	9	9	9	24066	9	9	9	48741	9	9	9	9
Zmhp005139	9	139780	9	9	6710.5	9	9	20479	9	9	112690	9	9	41777	9	2356400	1697800	1068300	4759200	3504100	9	18236	9	9	12693	9	9	530540	70428	9	9	9	9	9	31864	9	9	9	9	9	23035	9	15236	9	29890	9	9	9	9
pmb0571	9	9	9	9	9	9	9	9	9	5476.8	9	3024900	9	9	9	9	9	12814	46728	9	9	19716	9	9	9	9	9	9	9	9	9	9	5604	9	9	9	9	9	9	9	9	9	3548.2	9	9	9	9	9	9
pmb0720	9	9	9	9	14179	9	9	9	9	9	9	9	9	9	9	1328000	9	9	9	9	9	9	9	343600	9	9	9	9	9	9	9	9	9	9	4600.5	9	9	9	9	9	5878.5	9	9	9	9	9	9	9	9
Lmpp003930	9	9	9	9	9	9	9	9	9	9	9	9549.8	9	125940	9	9	9	9	9	9	9	9	9	9	9	9	9	9	11226	9	9	9	9	9	2216700	9	9	9	9	9	9	9	9	9	146250	9	9	9	9
mws0047	9	9	9	9	9	9	9	9	9	9	9	9	9	9	9	9	9	9	9	9	9	9	9	9	33360	9	250880	9	10438	9	9	9	9	9	2046200	9	9	9	9963	9	9	9	9	9	149870	9	9	9	9
pme0368	9	9	9	9	9	9	9	9	9	9	9	9	9	9	9	9	9	9	9	9	9	9	9	9	9	9	9	9	9	9	9	9	9	9	9	9	9	9	9	9	9	9	9	9	9	9	9	9	9
HJAP148	14466	9	16906	45325	9	20086	9	9	9	53674	15310	65367000	9	9	9	9	37230	28627000	50721000	197740	48633	450810	45938	9	213580	9	20510	66244	24042	22171	21426	36251	87640	9	9	14426	112900	9629	4052.2	3241	9	9	68994	9	27302	9	9	16309	9
pmp001288	9	9	9	9	9	9	9	9	9	9	9	9	9	9	9	9	9	9	9	9	9	9	9	1388800	9	9	9	9	9	9	9	9	9	9	9	9	9	9	9	9	9	9	9	9	9	9	9	9	9
Lmyp004407	9	9	9	9	9	9	9	9	5363.8	9	9	9	9	9	9	9	9	9	9	9	9	9	9	9	34673	9	9	9	9	9	9	9	9	9	9	9	9	9	9	9	9	9	9	9	9	9	9	9	9
Hmjn004446	9	9	9	9	9	9	9	9	9	9	9	9	9	66265	9	9	9	9	9	9	9	9	9	9	9	9	8624.6	1710500	22996	9	9	9	9	9	66175000	9	9	9	9	9	9	9	9	9	5117.6	9	9	9	9
pmp000593	9	9	9	9	9	9	9	9624.5	9	26311	1557	9	9	9	9	9	9	9	9	31809	9	9	9	9	3433000	9	9	9	9	5650.5	9	9	9	9	1166300	4036.8	9	9	9	9	9	9	9	9	9	9	1484	455330	738900
pmp001079	9	9	9	9	9	9	9	9	9	9	9	9	4808.8	9	3994.8	9	9	9	8736.8	11653	9	9	9	9	3781000	9	9	9	9	9	9	9	9	9	1155800	9	9	12733	9	3235.8	9	9	9	9	30311	9	4497.5	44286	55628
Lmsn002815	9	48633	9	9	9	9	9	9	9	948540	9	9	9	6695400	9	9	9	9	84161	9	9	9	9	9	1926400	9	9	178140	119810	1121200	1654500	9	117740	9	843530	9	3931400	345300	9	9	141910	9	588640	9	9	9	2747200	9	9
mws1073	4413.4	11843	9	13355	9	9	4872.4	9	9	166000	9	15316000	38781	147200	9	9	9	3507600	6127500	9	304650	9	51897	9	378100	9	9	9	9	184150	60404	9	69180	9	37957000	43067	9	9	9	9	47450	9	9	9	397550	9	10586	3873.4	13624
Hmjp003008	9	9	9	9	9	9	9	9	9	9	9	8900.5	9	9	9	9	9	9	9	9	9	9	9	9	9	9	9	9	9	9	9	9	9	9	9	8079.8	9	9	9	9	9	9	9	9	9	9	9	9	9
mws1661	9	9	9	18293	9	9	9	9	9	9	9	9	9	1017200	9	17960	9	9	9	9	9	9	15261	37799	1832500	9	67320000	9	1072700	9	9	9	9	9	9	9	9	9	9	9	9	9	9	9	9	9	9	9	9
Xmyp005599	9	9	9	9	9	9	9	350500	9	9	9	9	9	9	108420	9	9	9	9	12491000	9	9	9	64503	9	9	9	9	9	9	9	9	9	9	9	9	9	15975	9	9	9	9	9	9	9	9	9	9	9
Lmbp002592	1083300	9	9	9	9	22201	9	998130	9	9	9	9	9	9	577410	9	9	17204	9	19429000	9	482290	9	56070	9	9	9	9	9	9	9	9	9	9	30993	9	9	9	9	9	9	9	9	9	9	9	9	9	100910
Hmpp002612	9	9	9	9	294230	133250	16365	9	130710	9	9	9	9	9	866150	9	24400000	9	9	9	9	9	9	9	9	9	171960	9	9	9	9	9	1555400	9	9	9	9	9	9	9	9	9	1879300	9	20020	9	31423	7246100	18564000
Zmxp003107	9	9	9	9	326110	124690	11107	9	119910	9	9	9	10984	9	868100	9	21911000	9	9	9	9	9	9	9	9	9	136550	9	9	9	9	9	1474600	9	9	9	9	9	9	9	9	9	1988100	9	28975	9	9	7046400	18702000
Zmhp002409	9	28788	9	9	9	9	9	9	9	9216	9	152450	9	9	9	9	9	280830	680640	9	9	9	9	9	13929	9	9	9	9	9	9	9	9	9	704600	9	9	9	9	7413.1	9	9	9	9	138020	9	9	9	9
Lmyn001269	9	48583	9	9	9	9	9	14110	9	9	9	9	9	8619.9	9	9	9	9	4486.6	9	8348.9	9	9	69546	9	9	9	6674	9	9	9	9	9	9	9	9	9	6892.8	9	9	9	9	9	9	9	4359.1	9	9	9
HJAP024	9	79764	9	9	9	9	9	9	9	9	9	295810	9	9	9	9	9	475460	910100	9	9	9	9	9	22433	9	9	9	9	9	9	9	9	9	1095800	9	9	9	9	9	9	9	9	9	196800	9	9	9	9
Hmjp002999	9	294050	9	9	9	9	24720	9	9	25693000	9	9	9	9	9	128030	9	446250	2826300	9	413640	9	9	9	74963000	67020	9	9	7169700	237520	1796600	46426	75332	23395	23756000	9	22225000	186800	9	9	259460	9	28784	23388	30433	9	5718700	9	9
HJAP120	9	271780	9	9	9	6408.2	9	9	9	25208000	19103	9	9	267280	9	106280	9	432880	2237900	9	398070	9	9	9	77998000	70527	9	9	7256700	284390	1548600	41725	94404	20816	22767000	9	20022000	199230	9	5801.5	276370	9	30944	18457	29673	9	6844400	9	9
HJN051	9	43950	9	9	9	9	9	9	9	3659800	9	9	9	9	9	19739	9	61963	471390	9	34677	9	9	9	22888000	6213.4	9	9	449540	37929	231310	9	13729	9	9	9	4643300	30635	9	9	46916	9	9	9	9	9	896350	9	9
Hmgp003086	9	9	9	9	9	9	9	9	9	9	9	9	9	9	9	9	9	9	9	9	9	9	9	9	9	9	123300000	9	14625000	9	9	99202	9	9	9	9	9	9	9	9	9	9	9	9	9	9	9	9	9
Hmqp003435	9	9	9	9	9	9	9	9	9	9	9	1927600	9	9	9	9	9	39332	27774	9	9	9	9	9	9	9	9	9	9	9	9	9	9	9	9	9	9	9	9	9	9	9	9	9	9	9	9	9	9
Hmqp003184	15334	9	5859	39014	16127	13611	9	9	9	21524	3267	26660000	5753.5	9	9	9	29583	17242000	9289700	83600	20559	681730	18910	9	9	7762.4	9	33299	9	9	5108.8	9	173100	9	9	9	9	9	9	9	9	9	101720	9	9	9	9	9	9
Lmmp007120	9	9	9	9	9	9	9	9	9	9	9	9	9	9	9	9	9	9	9	9	9	9	9	39957000	45135	7397.8	3104.9	9	9	9	9	9	9	9	9	9	9	9	9	9	9	9	9	9	9	9	9	9	9
Xmyp004678	9	9	9	9	9	9	9	9	9	9	9	9	9	356870	9	9	9	9	9	9	9	9	9	9	550470	9	9	9	14528	9	9	9	1057500	9	9	9	116100	9	9	5062.8	9	9	9	9	9	9	9	9	9
Zmlp003063	9	9	9	9	9	9	9	9	9	9	9	9	9	2036100	9	9	9	9	9	9	9	9	9	9	9	9	9	9	9	9	9	9	9	9	9	9	27732	9	9	9	9	9	9	9	9	9	9	9	9
Hmqp002870	9	4305.5	9	9	9	9	134490	9	9	9	9	9	9	9	9	9	9	55697	9	9	9	9	9	9	9	9	9	9	9	9	9	9	9	9	183630	9	1726400	9	9	9	9	9	9	9	9	9	9	121930	80087
Lmzn001875	9	9	9	9	9	9	9	19965	9	9	9	9	9	9	9	9	9	9	9	9	9	9	9	9	9	9	9	9	9	9	9	9	9	9	9	9	9	9	9	9	9	9	9	9	9	9	9	9	9
Lmyp003857	9	9	9	9	9	3097.9	9	9	9	9	9	825280	9	9	9	9	9	9	910940	9	9	140740	9	9	9	9	9	9	9	9	9	9	54989	9	9	9	9	9	9	9	9	9	18868	9	9	9	9	9	9
pmb0613	9	9	9	9	9	9	9	9	9	9	9	9	9	316550	9	9	9	9	9	9	9	9	9	9	9	9	9	9	9	9	9	9	9	9	76248	9	9	9	9	9	9	9	9	9	9	9	9	9	9
HJAP119	9	14620	9	9	9	9	464770	18818	9	158030	9	9	9	9	9	9	9	9	9	9	642490	9	9	14022	9	9	9	9	9	9	9	9	9	9	7487800	9	36860000	35431	9	9	9	129870	9	20169	9	9	23781	9	9
pmb0592	9	9	9	9	254300	9	9	9	9	9	9	9	9	9	9	9	9	9	9	9	9	9	9	9	12016	9	6359700	9	9	9	9	9	9	9	9	9	9	9	9	9	9	9	9	9	9	9	9	9	9
HJAP128	9	13190	9	9	9	9	284290	9	9	203360	9	9	9	9	9	9	9	9	1598.5	9	741700	9	9	3702.8	9	9	9	4411.8	9	9	9	9	9	9	7737900	2968	33203000	57539	9	5140.8	10936	196370	9	21947	9	9	8895.2	9	9
HJAP023	23552000	9	9	9	2541300	910490	9	9066900	342560	9	9	113140	9	9	965130	9	9149300	9	9	15794000	9	9	9	9	9	9	9	9	9	9	9	9	9	9	9	9	9	9	9	9	9	9	9	9	9	9	9	9	9
Lmlp005339	62234	9	9	9	144560	117870	9	9	9	9	9	779860	9	123470	9	9	9	1050500	5218100	35252	9	9	9	9	9	9	9	9	9	9	9	9	9	9	9	9	9	9	9	9	9	9	9	9	9	9	9	9	9
Lmhp003162	9	9	9	9	9	9	9	117290	9	9	9	9	9	9	9	24341000	9	9	9	9	9	9	9	9	9	9	37624	9	9	9	9	9	9	9	9	9	9	9	9	9	9	9	9	9	9	9	9	9	9
HJAP126	9	9	9	9	9	9	9	9	9	9	9	9	9	9	9	9	9	9	9	9	9	9	9	9	9	9	9	9	9	9	9	9	9	9	1046700	9	9	9	9	9	9	9	9	107340	9	9	9	9	9
Cwjp002289	9	9	9	9616	40625000	212770	9	9	9	9	9	9	9	9	9	8176.2	25012	9	9	9	9	9	9	9	9	9	9	9	9	9	9	9	9	9	9	9	9	9	9	9	9	9	5662900	9	9	9	9	9	9
HJAP123	9	9	9	9	9	9	9	9	9	9	9	9	9	9	9	9	9	9	9	9	6715.3	9	9	9	9	9	9	9	9	9	9	9	9	9	868780	9	9	9	9	9	9	9	9	7206.6	9	9	9	9	9
pme3514	9	9	9	9	9	6820.7	9	9	9	115280	9	3733.6	9	7997.9	7440.4	9	26759	9	9	9	9	314950	9	9	9	1027100	30383	34141	1731400	9	79519	8144.7	17850	9	9	9	46276	9	9	9	9	9	9	9	9	9	1584900	9	9
Cmsp004086	9	9	9	9	9	9	9	9	9	9	9	9	9	9	9	9	9	198250	135970	3801.5	9	12258	9	10100	9	476150	28693	9	444990	9	9	227020	9	9	16334	9	9	31178	9	9	9	9	9	9	9	9	9	9	9
mws0038	9	9	9	9	9	9	9	9	9	9	9	9	9	9	9	9	9	9	9	9	9	9	9	5681.3	9	9	9	9	9	9	9	9	9	9	9	9	9	9	9	9	9	9	9	9	9	9	9	9	9
Cmsp006026	6510.3	5108.7	3235.2	6265.2	4707.1	2964.9	5338	8272.9	6676.8	5630.6	5074.9	3332.7	4703.5	5849.3	5763.5	4850.4	1411.5	7714.1	4735.7	4750.1	5453.1	5351.7	5524.1	2873.4	3940.7	4833.4	5098.8	3549.3	3400.3	5605.8	2158.8	4266.3	9	5067.5	4778.7	2190.7	4575.5	5513.5	3064.6	5107.1	7573.7	7770.3	6175.5	6622.2	3626.4	4353.1	4249.1	4458.3	3456.3
mws0917	9	4348.7	9	9	9	9	9	9	9	9	9	9	9	9	9	9	3352.7	275030	412590	62896	9	9	9	113480	9	9	9	9	9	4828.4	9413.7	9	9	9	9	9	9	9	9	9	9	9	9	9	9	9	21797	9	9
mws1003	9	9	9	9	9	9	9	9	9	9	11950	9	9317.2	9	9	9	9	9	9	9	9	9	9	9	9	9	9	8024.6	9	9	9	9	9	9	9	12446	4999.3	9	9	9	9	9	9	9	9	9	9	9	9
Lmpn007255	9	9	9	9	9	9	9	9	9	9	9	9	9	9	9	9	9	9	9	9	9	9	9	656400	9	2505.3	3389.4	9	268890	9	9	9	9	9	9	9	9	9	9	9	9	9	9	9	9	9	9	9	9
pmp000788	9	9	9	9	9	2549	9	9	9	9	9	9	9	9	9	9	9	9	9	9	9	9	9	1901000	9	9	9	9	9	14670	50509	9	9	9	9	9	9	9	9	9	9	9	9	9	9	9	9	9	9
Lmyn007769	9	9	9	9	9	9	9	9	9	9	9	9	9	9	9	9	9	9	9	9	9	9	9	9	9	1589	9	9	9	9	9	9	9	9	9	9	9	9	9	9	9	9	9	9	9	9	143760	9	9
Wmkn003797	9	9	9	9	9	9	9	9	9	9	9	9	9	9	9	9	9	9	9	9	2325400	9	9	9	9	9	9	9	9	9	9	9	9	9	9	9	9	9	9	9	9	9	9	9	9	9	9	9	9
mws0055	546950	650690	638880	633800	640290	584350	724620	658430	686140	632450	640310	418530	620150	546420	596840	553110	567470	388860	323550	611440	399780	600970	468490	611140	655560	619860	660230	691670	633690	596380	651390	625160	613930	647500	11145000	616480	773440	666940	627310	670110	633690	640570	576020	624810	632750	634340	603830	531240	553710
pmp001161	3513.1	3221.4	5682	3740	3352.7	2287.1	5356.4	3772.6	4196.9	3486.4	3778.9	2969.4	3656.2	4768.5	4125.1	4809.7	5230.6	2325	1104.3	3134.7	9	3293.7	5660.7	2835.4	6151	4576.4	3732.9	3404	2643.1	3415.7	2251.6	4310.8	7349.6	3397.5	75376	4060.3	4547.4	3772.8	3024.6	3567.7	4098.2	3534.8	4891.1	3513.9	3591.4	3415.3	3872.7	3180	3899.1
mws0919	9	9	74316	7826.7	6997.9	4495.5	9	3000.3	9	2697.5	4935	9	6977.8	3563.2	9	4618.4	21570	332300	89362	9	5972.7	4484.2	9	9	9	6649600	55401	3478.2	707740	9	3629.1	170570	4403.7	6413.9	9	4866.2	9157.3	4031100	9	9	9	9	10976	9	9	9	2998	9	9
pme0321	9	9	75449	3032.7	6813.5	4716.5	1715.7	4306.9	6041.5	5442	5810.4	9	4099	3463.6	9093.3	4341.7	9	320870	85249	9	5917.6	9	9	9	1646.5	6618300	69716	9	770930	1022.3	9	169670	3747.3	8120.5	9	11488	6081.9	4361800	9	9	2346.6	2186.5	8219.9	9	9	3279.2	9	2309.9	9
pmp000117	1245.2	2498	2034.8	1650	1464.4	2267.9	1829.9	1833.8	16777	2021.9	4885.8	3334.3	1966.8	2092.6	2584.5	1168.7	2692.4	1629.9	1503.3	1951.9	1565.3	3223	1453.2	4088.1	3746.3	1794.7	999.87	1973.5	1849	1372.7	2486.4	2310.6	2082.8	1753.5	7136200	1828.7	1727.2	2031.5	1259.4	2441.5	2191.5	1626.3	2821.2	1307.5	2008.5	1560.6	1304	805.71	963.94
mws0089	9	9	9	9	9	9	9	9	9	9	9	816950	9	9	9	9	317150	9	9	9	9	9	9	9	8054100	9	9	201640	9	40564	9	123180	9	9	9	30103	87850	588240	83615	9	9	9	9	9	9	9	9	9	9
mws0913	9	27992	74730	9	9	9	9	9	9	19340	9	3267000	12712	9	9	9	9	424280	2281800	9	9	9	9	9	37988000	9	191990	9	9	9	9	75942	9	9	9	9	24834	9	9	9	9	9	9	9	9	9	9	9	9
mws2209	9	9	253970	9	9	9	9	9	9	9	9	5345500	9	5484800	9	9	9	871550	5524600	9	9	9	9	9	65260000	9	9	9	9	9	9	9	9	9	9	9	9	9	9	9	9	9	9	9	9	9	9	9	9
mws0045	9	9	9	17031	9	9	9	18720	9	9	9	9	9	9	9	9	9	18737000	18915000	9	9	20715	9	9	9	53351000	3046500	9	39708000	9	67751	16479000	86856	47743	5398000	66957	175200	5783500	11325	9	9	9	22652	41420	18591	9	9	9	9
pmn001640	9	9	9	9	9	9	9	9	9	9	9	9	9	9	9	9	9	9	9	9	9	9	9	9	9	67904	77461	9	10000000	9	9740	9	9	9	9	9	9	9	9	9	9	9	9	9	9	9	9	9	9
Lmmn004625	9	402330	9	9	9	9	9	9	9	4427.4	9	9	9	9	9	9	9	9	9	9	9	21173	9	40279	361710	9	188010	88030	123010	180330	400900	158690	47391	9	20556	9788.1	9	24069	9	9	9	9	9	9	9	9	9	9	9
Lmmp003767	24206	5332	9	9	9	9	9	9	9	9	220720	9	170100	9	9	9	9	9	9	9	9	21247	7731.7	13448	9	9	149660	21829000	9	9	9	9	26583	9	9	9	9	9	9	9	9	9	14180	9	9	9	9	9	9
Lmzn001894	9	9	365620	34168	9	9	9	9	9	9	9316	53706	1412400	9	9	9	9	9	9	9	9	9	9	9	9	9	9	10698	9	9	9	9	9	9	9	9	9	9	9	9	9	7547.5	9	9	9	9	38159	9	6410.6
Hmcp002539	9	9	9	9	9	9	9	9	9	9	9	9	9	9	9	9	9	3068500	268210	9	9343.7	9	9	9	9	3606100	77143	9	2200200	9	9	187350	9	9	9	9	26712	215230	9	9	9	9	9	9	9	9	9	9	9
Lmpn006208	9	9	9	9	9	9	9	9	9	9	9	9	9	9	9	9	9	559450	33010	9	9	9	9	9	9	867380	16881	9	446620	9	9	41347	9	9	9	9	9	39278	9	9	9	9	9	9	9	9	9	9	9
HJAP155	9	9	9	9	9	9	9	9	9	9	9	9	9	9	9	9	9	9	9	9	9	9	9	9	9	9	9	9	5138600	9	9	1048200	9	9	9	9	9	9	9	9	9	9	9	9	9	9	9	9	9
mws0061	33853	254040	20722	27628	77342	65686	7581.1	60308	3327	299340	44249	6511600	18281	538630	130880	754960	366880	195020	8779400	76510	10647	19381000	7824.8	9	4564200	9147000	2068300	1616600	29347000	266800	3753300	26014000	81423	36453	9	34439	831410	562410	9	9	10008	5624	70048	10645	730690	53610	3865500	7659.9	6093.7
mws0056	12342	9	9	9	9	9	9	9	9	9	6454.9	9	9	9	9	9	9	9	17117	9	13857	9	9	9	9	71875000	906840	30335	45470000	9	90548	9	9	16429	9	9	23072	9	5868.5	3245.1	9	5158.1	9	6270	9	9	3963	9	3533.5
Lmdp003286	137400	546530	130650	64464	9	145790	47213	685860	58112	9	109880	14376000	87582	1014600	758450	1961800	5159200	440700	21902000	166860	35900	35049000	30629	1219400	11136000	28042000	5155200	4744700	60521000	939720	9216800	47395000	948310	9	9	88889	1523800	1442700	9	9	9	9	392940	28419	2287200	185010	9895400	54697	9
mws0091	22506	172970	9	9	59228	31645	5494.2	35801	9	172110	28191	4552300	13884	354180	88592	561370	268130	155330	6285800	47845	10951	15930000	9	9	3410600	7342700	1582400	1145500	23390000	202750	2636000	19578000	58508	9	12458	32809	569420	410960	9	9	9	9	40188	9	557870	34728	2879200	6213.3	9
pmp001309	126830	611680	111540	78934	9	92942	108860	665430	48728	9	101420	13178000	105340	1139500	802270	1885900	4845900	684330	21442000	241700	171420	33388000	37134	882550	12303000	27815000	5368600	4448300	63738000	1032700	9294300	49078000	1005400	191800	9	72523	9	1573100	9	55130	28887	30131	494330	32446	2160000	193810	9538100	34583	9
Lmpp005784	9	9	9	9	9	9	9	9	9	9	9	9	9	9	9	9	9	9	9	9	9	9	11508	9	9	9	9	9	3206400	9	9	971050	9	9	9	9	9	9	9	9	9	9	9	9	9	9	9	9	9
Hmjp003123	23214	9	310010	41939	14241	22620	14637	9	5093.8	16761	409890	9	9	7965.2	31781	15848	23184	9	9	9	9	11234	9	9	9	9	11347000	20062000	102890	11280	12397	9	27172	8828.5	9	10323	9	9	9	9	6498	9	9	104350	9	9	9	9	9
Lmpp005842	9	9	9	9	9	9	9	9	9	9	9	9	9	9	9	9	9	9	21800	9	9	9	8018	9	9	1059500	58640	9	19758000	9	18230	1035300	9	9	9	9	9	9	9	9	9	9	9	9	9	9	9	9	9
Lmjp003044	19296	495770	9	27720	489810	18710	9	248580	9	9	36070	827760	13694	9	226840	3371600	73278000	636740	2254300	426180	9	9	9	736860	7232400	2708200	998270	975100	5485600	121500	257990	253580	9	9	9	20510	9	228670	9	31055	28421	27360	12454	30759	18305	9	290230	9	9
Lmjp002906	9	513300	9	9	465970	34036	9	256800	9	9	33860	918390	9	9	217030	3332300	68944000	624030	2356800	423930	9	3080000	9	667480	6622600	2982800	1050100	9	9	9	9	250960	9	9	259130	9	9	224480	9	9	9	9	9	9	9	9	248080	9	9
Lmyp004444	9	486570	9	9	489280	41067	9	245110	9	9	24654	773530	9	9	245960	3452100	59228000	716070	2377200	403100	9	3024600	9	644450	8177200	3095500	1166100	962210	6346900	9	218800	285220	32735	9	9	9	9	217490	9	9	9	9	23846	9	29921	61583	227010	9	9
Hmcp002207	9	456130	9	9	498140	32222	9	258210	12896	9	24876	785300	16455	9	201890	3584200	75345000	671010	2442800	436030	9	9	9	603840	6938400	3074000	1014400	930250	9	9	9	244530	9	9	9	32102	9	235080	9	9	9	9	9	9	9	9	243880	9	9
HJAP156	9	9	9	9	9	9	9	9	9	9	9	9	9	9	9	9	9	9	9	9	9	9	9	9	9	900140	50718	9	18568000	9	9	1003000	9	9	9	9	9	9	9	9	9	9	9	9	9	9	9	9	9
Lmmp003271	9	9	9	9	9	9	9	9	9	9	9	9	9	9	9	9	9	9	9	9	9	9	9	1691900	9	9	201230	9	9	9	9	9	9	9	9	9	9	9	9	9	9	9	9	9	9	9	9	9	9
Lmdp002969	9	9	9	9	104730	9	9	120560	9	9	9	93823	9	9	9	9	65776	9	9	9	9	9	9	9	9	2521900	23115000	9	41450000	9	170500	9	142010	9	9	9	9	9	9	9	9	9	90999	9	9	9	9	9	9
Lmpp003465	9	9	9	9	127070	9	9	102760	9	9	9	100800	9	9	9	9	88363	9	9	9	9	9	9	9	9	2231700	23332000	71259	39477000	9	121170	9	120700	9	9	9	148430	9	9	9	9	9	64564	9	9	9	9	9	9
Lmmn003398	4340.8	43442	9	9	9	9	9	41266	9	9	270120	9	9	51952	6623	29075	20196	29318	102470	18461000	9	9	9	9	9	9	9	5310600	21998	9	9	9	9	9	9	9	9	9	9	9	4960	9	78356	9	9	9	9	9	160640
pmn001642	115160	9	9	9	9	9	9	9	9	9	40330	9	64327	242460	9	51266	9	944920	484800	9	504280	9	9	9	150340	9	9	129700	321110	31906	15088	9	9	9	9	9	9	224210	9	9	80112	76606	9	9	9	9	9	9	13118
Zmsp004363	9	9	9	9	9	9	9	9	9	27878	9	7258.8	9	9	9	9	9	9	16361	9	9	9	9	314440	9	9	54610	54518	3721400	9	9	9	9	9	25258	9	9	9	9	9	9	9	9	9	9	9	9	9	9
Li512111	9	28753	9	9	9	9	9	7346.3	9	9	32653	9	9	9891.5	9	623310	593410	400070	1382500	1129300	9	6232.1	12637	9	9	9	9	133080	9	9	9	9	9	9	7582.6	9	9	9	9	9	7597.6	9	9	9	7890.5	9	9	9	9
Lmmp003817	9	166500	9	9	9	9	9	163490	9	9	800550	9	9	167100	11311	124560	76278	9	500240	45474000	34321	9	9	9	142380	9	9	19099000	59807	9	9	9	9	9	136220	9	12213	9	24941	9	21481	9	278750	9	9	9	9	300380	1091400
Lmdp004892	9	9	9	9	9	9	9	9	9	9	9	35392000	9	9	9	9	9	848830	2432400	9	9	9	9	9	208900	9	9	9	9	9	9	9	43671	9	9	9	9	9	9	9	9	9	9	9	9	9	9	9	9
Hmln002189	9	115170	79859	9	14196	10363	9	4486.4	9	9	163540	9	9	68111	9	425200	9	37000	4738800	328260	9	64818	9	9	4654.3	9	6355.3	719120	87110	9	9	32490	9	9	9	9	16496	9	9	9	9	9	7762.9	9	384240	9	9	9	9
pmp000589	9	90650	624400	78597	32174	25695	9	32093	9	16083	776520	100390	23814	132990	9	1849200	22984	96909	4253100	875640	9	237670	17152	9	16524	16240	9	2932000	268410	9	9	109200	18202	9	9	9	9	9	9	9	9	9	23147	5971.2	1080700	9	15695	9	27430
Hmmn003659	9	9	9	9	9	9	9	9	9	9	9	9	9	9	9	9	9	9	9	9	9	9	9	369290	9	9	9	9	9	9	9	9	9	9	9	9	9	9	9	9	9	9	9	9	9	9	9	9	9
Lmmp003306	9	9	9	9	9	9	9	9	9	9	9	9	9	9	9	9	9	9	9	9	9	9	9	9	773430	9	9	18174	9	9	9	27346	9	9	9	9	9	9	9	9	9	9	9	9	9	9	9	9	9
pme2493	9	9	41911	9	9	9	9	9	9	98320	9	9	9	9	9	9	9	4832.5	7219.2	9	30705	9	9	9	80712	89621	323950	9	58480	672500	365680	1144900	9	7058.8	9	138030	352940	71504	9	9	6403	9	9	9	9	9	666970	9	9
mws1290	9	9	9	9	9	9	9	9	2806.5	9	9	9	9	70282	9	9	9	9	9	9	9	9	9	9	9	9	9	4289700	61099	9	9	9	9	9	65221000	9	9	9	9	9	9	9	9	9	17562	9	9	9	9
pme1605	9	1584.2	9	13439	9	9	9	9	9	1975.8	9	9	9	9	9	9	9	9	9	9	9	29220	9	9	3464000	9	9	9	627.82	9	11875	9	9	9	1281800	9	9	9	9	9	629.73	9	9	9	9	9	1883.4	176710	318780
Lmjp002867	9	261290	9	9	9	10295	45064	9	9	6011400	17444	21265	9	45690000	15296	9	39135	130180	534850	9	131900	22409	9	5797.8	11828000	9	9	1246200	672020	9253500	11179000	91584	490350	9	5424200	9	20914000	2225300	9	9	719900	9	3674000	9	9	9	21233000	9	9
Lmln001951	9	9	9	9	9	9	9	9	9	9	9	64762	9	9	9	9	9	9	9	9	9	9	9	9	11528000	9	9	20388	9	9	3111.5	9	9	9	9	9	9	9	9	9	9	9	9	9	9	9	9	9	9
Lmtp004044	9	9	9	9	9	9	9	9	9	85718	9	9	9	9	9	9	9	9	9	9	9	9	9	9	57963000	164550	9	140530	9	9	78927	113210	9	9	9	9	9	9	9	9	9	9	9	9	9	9	9	9	9
Lmjp002596	9	9	9	9	9	9	9	9	9	79047	9	9	9	9	9	9	9	9	9	9	9	9	9	31546	55160000	9	38930	168910	9	27640	84019	75390	9	9	9	9	9	9	9	9	9	9	9	9	9	9	9	9	9
Hmcp001598	9	9	9	9	9	9	9	114360	9	9	9	9	9	9	9	9	1875600	9	9	9	9	9	9	9	9	876540	9	9	9	9	9	9	9	9	9	9	11628	9	9	9	9	9	9	9	2281.3	9	9	9	9
Lmjp002461	9	9	9	9	9	9	9	9	9	9	9	9	9	5101.5	9	9	9	9	9	9	9	9	9	9	9836000	9	27006	470070	9	9	9	9	9	9	785210	9	33475000	54997	9	4410.5	9	37970	9	11784	2165.5	9	9	52546	9
pmn001583	25650	132130	9	8375.8	3203.9	10392	2968.1	9	9	48040000	91097	9	10575	8501900	9447.2	7542.3	8617.3	84246	4610000	13559	248830	9	9	9411.4	45450000	41229	4105900	103010	4045500	4266000	21627000	1711000	4470200	8358.1	3377300	25014	36085000	1380100	8376.6	9	37328	8332.7	911480	69509	414850	9	21756000	9	9
mws0059	23078	111060	9	9	9	9423.8	4900.1	9	9	42199000	92781	9	14329	6250600	4732.6	5625.6	8775.3	173560	3843000	7040.2	203470	9	1771.2	8408.6	39399000	47320	9	78324	2184300	3382200	17627000	1423900	3847500	8118.8	5016700	20814	34176000	1199700	5925.4	4550.1	31503	9	717690	31430	703080	9	19600000	9	9
Lmbp002336	9	9	9	9	9	9	9	9	9	9	9	9	9	9	9	9	9	880760	3357200	9	9	9	9	9	38544	9	9	9	9	9	9	9	9	9	9	9	10812	381770	9	9	9	9	9	9	9	9	9	9	9
Lmfp003594	9	9	9	9	9	9	9	9	9	9	9	9	9	9	9	9	9	9	9	9	9	9	9	9	9	897450	9	9	9	9	9	9	9	9	9	9	9	9	9	9	9	9	9	9	9	9	9	9	9
Lmyp003873	9	9	9	9	9	9	9	9	9	9	9	9	9	9	9	9	9	9	9	9	9	9	9	9	9	927920	9	9	9	9	9	9	9	9	9	9	9	9	9	9	9	9	9	9	9	9	9	9	9
Lmmp002963	9	9	9	9	9	9	42732	9	9	9	9	9	9	99688	9	9	9	9	9	9	92296	9	9	9	9	9	9	9	6739800	9	9	9	9	9	9	9	9	9	9	9	9	9	9	9	9	9	9	329750	76013
Lmmp002463	9	371180	9	9	9	9	18211	9	6835.5	25388000	17675	9	9	159430	9	99936	9	429180	2989000	9	378460	9	9	9	79198000	65274	9	9	6826600	287650	1536800	25928	74132	11550	20678000	9	22963000	219990	9	9	270470	9	40965	19997	41545	9	7048400	9	9
pme1540	9	9	88694	9	9	9	83492	9	9	52828	9	9	9	9	9	9	166780	9	9	9	9	9	9	9	9	9	29093	9	206530	9	9	9	9	9	1758300	9	10078000	9	9	9	9	46396	9	9	11047	9	9	9	9
pmp001310	7573.5	119620	9	8891.5	5401500	391310	9	9	337510	9	9	9	19956	9	959830	36960	3066100	9	656250	85290	9	80369000	14693	9	2004200	25656	534250	9	9	9	195390	9	1865800	9	9	20278	9	155660	9	9	9	9	530580	9	60242	9	275340	9	46572
Lmtp003677	9	9	9	9	5557100	254110	9	9	181200	9	9	1351500	15425	9	575760	9	2284300	9	410180	60685	9	66816000	9	17884	1578600	9	368830	31624	45247	9	9	9	1071000	9	9	9	9	101570	9	9	9	9	358210	9	25871	9	180500	11793	21196
pma2088	9	9	9	9	9	9	9	9	9	9	9	9	9	9	9	9	9	9	9	9	9	9	9	1300800	9	9	9	9	9	9	9	9	9	9	9	9	9	9	9	9	9	9	9	9	9	9	9	9	9
Hmcp001578	9	9	9	9	43217	9	9	155550	18623	62055	9	65101	9	9	479820	48527	72525000	59395	81304	86626	9	9	9	262390	83286	9	9	9	9	9	9	9	9	9	741160	9	57261	9	9	9	9	9	9	9	9	9	9	9	9
Lmmp003266	9	9	9	9	9	9	9	9	9	9	9	3293000	9	12731	9	9	9	360020	683260	9	9	56950	9	9	9	9	9	9	9	9	9	9	9	9	9	9	9	9	9	9	9	9	9	9	9	9	9	9	9
Hmcp001629	81148	9	9	9	9	9	9	9	9	9	97272	9	9	9	9	8561.8	56431	9	33424	9927300	9	9	9	9	9	9	9	319170	9	9	9	9	9	9	9	9	9	9	9	9	9	9	62097	9	15078	9	9	51454	34108
pmb0706	9	9	9	9	9	9	9	9	9	9	17334	9	9	4189.8	9	40889	9	9	109650	26760	9	2940.5	9	9	9	9	9	16262	9	9	9	9	9	9	9	9	9	9	9	9	9	9	9	9	9	9	9	9	9
Hmcp001658	9	9	9	9	9	9	9	39719	9	9	14116	9	4268	4121.8	9	143410	2504800	6570.8	203930	303410	9	9	9	9	9	9	9	22236	9	9	9	9	9	9	23892	9	9	9	9	9	9	9	9	9	9	9	9	9	9
mws1035	9	9	9	9	9	9	9	9	9	9	9	9	9	1663500	9	9	9	9	9	9	9	9	9	9	9	9	9	9	9	9	9	9	9	9	595370	9	9	9	9	9	9	9	9	9	9	9	9	9	9
HJAP061	9	9	9	9	9	9	9	9	9	9	9	9	9	9	9	9	9	9	9	9	9	9	9	9	58139000	57172	9	9	9	9	9	9	5366000	9	9	9	261120	9	9	9	9	9	9	9	9	9	38869	9	9
Lmpp003268	9	9	9	9	4796700	15721	9	9	9	9	9	9	9	188670	9	9	9	9	9	58870	9	9	9	9	9	9	9	9	9	383550	495500	9	9	9	225470	9	9	64825	9	9	9	9	5324200	9	9	9	9	1007800	3532100
Lnrp102163	9	9	9	9	9	9	9	9	9	219950	9	9	9	9	9	9	9	9	6775100	3939.8	9	9	9	9	378900	9	9	9	9	9	23362	9	9	9	42936	9	9	9	9	9	9	9	9	9	9	9	46638	9	9
pmp001105	9	9	9	9	9	9	9	9	9	112620	2441.4	9	9	46413	9	9	9	9	38007	9	9	9	9	9	9	9	9	74753	9	9	9	9	60058	9	1373400	9	296290	43721	9	9	9	9	335760	9	9	9	285.01	9	9
HJAP127	9	3832.5	9	9	9	9	9	36692	9	362780	9	9	9	9	9	9	9	9	3353	9	258910	9	9	9	16602	9	8713.2	9	4983	9	9	9	9	9	3045300	28521	62518000	117160	17556	4854	9	100070	9	42013	9	9	49257	9	3875.2
Lmjp003206	9	9	9	9	9	9	9	54033	9	9	9	9	9	9	9	9	9	9	9	9	9	9	9	7619.8	9	9	9	9	9	9	9	8152.5	9	9	117310	9	5924900	9	9	9	9	6398	9	9	9	9	9	9	9
Hmcp001329	9	9	9	9	9	9	9	19786	9	9	9	189980	9	9	9	9	9	9275.1	5625200	9	9	9	9	9	9	9	9	9	9	9	9	9	9	9	9	9	9	9	9	9	9	9	9	9	9	9	9	9	9
Lmdp004336	15829	9	9	9	9	9	9	9	9	9	9	9	9	9	9	9	7371000	9	9	9	9	9	9	9	9	9	9	9	9	9	9	9	9	9	9	9	9	9	9	9	9	9	9	9	9	9	9	9	9
Lmmp002529	9	9	9	9	9	9	9	9	9	652720	9	9	9	339350	9	9	9	9	262340	9	9	9	9	9	9	9	9	9	9	6155800	9778300	9	9	9	9	9	4955600	949510	9	9	9	9	9	9	75051	9	126990	9	9
Lmqp002170	15607000	9	9	9	9	1313400	9	5963100	339090	9	9	73856	9	17165	1480000	9	39235000	9	9	10043000	9	9	9	9	9	9	9	9	9	9	8203.5	9	50436	9	9	9	9	9	410.77	9	9	9	113070	9	9	9	6669.2	9	9917.1
Hmcp001509	9	9	9	9	9	9	9	134300	9	9	9	239950	9	9	9	9	9	6289.8	678890	9	9	9	9	67534	9	9	9	9	9	9	9	9	9	9	9	9	9	9	9	9	9	9	9	9	9	9	9	9	9
Lmwp003888	9	9	9	9	9	9	9	9	9	9	9	9	9	9	9	9	9	9	9	547320	9	9	9	9	9	9	9	9	9	9	9	9	9	9	9	9	9	9	9	9	9	9	9	9	9	9	9	9	9
Lmmp002334	9	9	9	9	9	9	9	118690	9	772710	9	9	9	9	9	9	9	9	53485	9	9	9	9	9	9	9	9	9	9	1017.7	9	9	598250	9	4200200	9	931880	72207	9	9	9	9	9	9	9	9	9	9	9
Lmdp004668	9	9	9	9	9	9	9	9	9	9	9	9	9	9	72648	9	3850200	9	9	9	9	9	9	9	9	9	9	9	9	9	9	9	9	9	9	9	9	9	9	9	9	9	9	9	9	9	9	9	9
Hmcp001589	9	9	9	9	60468	9	9	516160	9	295130	9	9	9	9	9	9	9	9	51692	9	9	9	9	9	95821	9	9	9	9	9	9	9	9	9	5837500	3384.6	384810	9	9	9	9	9	9	9	9	9	9	9	9
pmp001312	19179	9	9	2628.5	7609500	252450	9	382470	105930	9	9	9	9	9	490190	9	4664000	9	9	57530	9	502980	9	21754	9	9	9	9	9	9	9	9	26193	9	9	9	9	15198	17981	9	9	9	10534	9	9	4942.3	9	9	9
Lmmp001965	17117	9	9	9	7602600	212200	9	335770	103110	9	9	9	9	9	474680	9	5477400	9	9	66879	9	386610	9	9	9	9	9	9	9	5906.9	9	9	30111	9	9	9	9	9	9	9	9	9	12640	9	9	9	9	9	9
Lmdp004574	9	9	9	9	76314	9	9	9	9	9	9	9	9	9	9	9	9	9	9	9	9	9	9	9	9	9	9	9	9	9	9	9	9	9	9	9	9	9	9	9	9	9	9	9	9	9	9	9	9
Lmqp002349	312500	9	9	9	21864	36146	9	1170400	9	9	9	9	9	9	9	9384.6	68865	9	9	262320	9	9	9	9	9	8440.3	9	9	9	9	9	9	9	9	9	9	9	9	17274	9	9	9	9	9	9	9	9	9	9
Lmdp004819	2499700	9	9	9	9	9	9	9	117110	9	9	9	9	9	192690	9	81008	9	9	9	9	9	9	9	9	9	9	9	9	9	9	9	9	9	9	9	9	9	9	9	9	9	9	9	9	9	9	9	9
Lmwp005248	9	9	9	9	9	9	9	9	9	9	9	9	9	9	9	9	9	9	9	2657400	9	9	9	9	9	9	9	9	9	9	9	9	9	9	31189	9	9	9	9	9	9	9	9	9	9	9	9	9	9
Cwjp002681	9	9	9	9	9	9	9	404960	9	9	12372	9	9	9	9	9	9	9	9	9	9	9	9	9	9	9	9	9	9	9	9	9	7389	9	9	9	9	9	9	9	9	9	9	9	9	9	9	9	9
Lmhp002374	9	9	9	9	9	9	9	9	9	9	9	9	9	9	9	9	9	9	9	9	9	9	9	9	9	9	9	9	9	9	9	9	9	9	9	9	611070	9	9	9	9	9	9	9	9	9	9	9	9
Lmwp004293	9	9	9	9	9	9	9	9	9	9	9	9	9	9	9	9	9	9	9	9	9	9	9	9	9	9	9	9	9	9	9	9	22119	9	532500	9	9	9	9	9	9	9	9	9	9	9	9	9	9
Hmap001882	9	9	9	9	9	9	9	9	3772.4	9	9	9	9	9	6528.2	9	3180800	3807.8	9	216270	9	9	9	9	9	9	9	9	9	9	9	9	9	9	9	9	9	9	9	9	9	9	9	9	9	9	9	9	9
Lmdp004461	9	9	9	9	9	9	9	9	9	9	9	9	9	9	9	9	9	9	9	9	9	9	9	6050800	9	9	9	9	9	9	9	9	9	9	9	9	9	9	9	9	9	9	9	9	9	9	9	9	9
Cwjp002007	48718	9	9	9	9	615.77	9	9	9	9	9	9	9	9	45510	9	2321100	9	9	9	9	9	9	9	9	9	9	9	9	9	9	9	9	9	9	9	9	9	9	9	9	9	9	9	9	9	9	9	9
Hmap001789	4450.6	9	9	9	9	9	9	9	9	9	9	9	9	9	6907.5	9	917990	9	9	6527	9	9	9	9	9	9	9	9	9	9	9	9	9	9	9	9	9	9	9	9	9	9	9	9	9	9	9	9	9
Lmdp004311	9	9	9	9	9	9	9	9	9	9	9	9	9	9	9	9	9	9	9	9	9	9	9	9	9	9	9	9	9	9	9	9	9	9	9	9	9	9	9	9	9	9	9	9	9	9	9	9	9
HJAP012	9	9	9	9	9	9	9	9	9	9	9	9	9	9	9	9	9	9	9	9	9	9	9	9	9	9	9	9	9	9	9	9	9	9	486120	9	9	9	9	9	9	9	9	9	9	9	9	9	9
mws0048	9	3037400	9	9	9	9	9	9	9	9	9	364960	9	8797500	9	9	9	630530	1466100	9	9	10113	9	9	9	9	9	9	9	139670	490670	9	9	9	953580	9	9	9	52811	4585	9	9	9	9	36964	11903	24075000	9	8709.9
mws1434	9	3546400	9	9	9	9	9	9	9	9	9	384270	9	11395000	9	15289	9	677700	1697200	9	7359.1	9	9	9	9	9	9	13661	9	119020	584110	9	9	9	1369600	9	9	9	72186	9	9	9	9	9	66476	8731.5	30255000	9	9
pmp000878	9	9	9	9	9	9	9	9	9	9	9	9	9	9	9	9	9	9	9	9	9	9	9	1161800	9	9	9	9	9	9	9	9	9	9	9	9	9	9	9	9	9	9	9	9	9	9	9	9	9
mws1608	9	1075700	9	8741.2	9	9	6510.9	9	9	9	9	131320	3591.7	58397	9	9	9	5504600	6985700	19658	9	9	9	9	5039.3	9	9	9	9	6143.5	17987	9	9	9	140370	9	9	9	9	9	9	9	9	9	229290	9	35211	9	9
mws1299	9	1359800	9	9	9	9	9	9	9	9	9	136820	9	125840	9	9	9	6145600	10328000	31028	9	9	9	9	9	9	9	9	9	13611	21722	9	9	9	217850	9	9	9	9	9	9	9	9	9	335920	9	9	9	9
Lmnp002845	378940	306420	249040	337590	250970	311270	400720	396910	328450	359430	248410	424560	231550	310560	242680	316100	229620	304340	290960	222120	435500	236000	362700	228160	287100	363270	358490	202060	281040	332250	317150	255450	232340	279460	177560	270100	310130	326120	292700	313020	482520	371040	246000	309410	278510	267940	320120	287830	303110
mws1292	9	9	9	9	9	9	9	9	9	9	9	9	9	9	9	9	9	3410000	6367600	9	52568	9	89924	9	9	9	9	9	9	9	9	9	9	9	9	9	9	9	9	9	9	9	9	9	309540	9	9	9	9
Lmnp202580	9	9	9	9	9	9	9	9	9	9	9	25030	9	9	9	9	9	9	9	9	9	9	9	9	9	9	9	9	9	9	9	9	9	9	31171000	9	9	9	9	9	9	9	9	9	9	9	9	9	9
Lmnp003080	9	9	9	9	9	9	9	9	9	9	9	3247400	9	9	9	9	9	18396	51592	9	8981	14937	16994	9	9	9	9	9	9	9	9	9	9	9	216440	9	9	9	9	9	9	9	9	9	9	9	9	9	9
Lmnp102580	9	9	9	9	9	9	9	9	9	9	9	20258	9	9	9	9	9	9	9	9	9	9	9	9	9	9	9	9	9	9	9	9	9	9	34927000	9	9	9	9	9	9	9	9	9	9	9	9	9	9
Lmyp004081	9	9	9	9	9	9	9	9	9	9	9	9	9	15727000	9	9	9	9	9	9	28760	9	9	9	9	7179	25879	9	9	23674	19488	57818	9	9	402710	8086.8	36964	7221.2	9	9	9	9	9	9	9	9	44956	9	9
pme3227	9	9	9	9	9	9	9	9	9	9	9	17019	9	655990	9	9	9	9	9	9	9	2209.5	9	9	9	9	9	54771	9	9	9	2136	9	9	9	9	1539.5	9	9	9	9	9	9	9	1251400	9	68308	9	9
Lmlp002990	9	9	9	9	9	9	9	9	9	9	9	9	9	72950	9	215290	9	9	9	9	9	9	9	9	9	9	9	9	9	9	9	9	9	9	3201200	9	9	9	9	5701	9	9	9	9	59189	9	9	9	9
pme1665	9	9	9	4309.1	9	9	9	9	9	9	9	146960	9	150290	9	9	9	37202	75989	9	9	9	9	9	9	9	9	9	9	9	9	9	9	9	426170	9	9	9	17285	9	9	9	9	9	9	9	9	9	9
pmp001106	9	9	9	9	9	9	9	9	9	33078	9	4057900	9	9	9	9	9	832960	1307900	9	52746	9	9	9	77835	9	9	9	9	33855	9	9	9	9	9665800	9	9	9	9	9	9	9	9	9	114150	9	9	9	9
pmb0665	9	12736	9	9	9	9	9	9	9	5704600	13528	9	9	872720	9	9	5283.8	186490	423400	3817.8	22232	29622	9	9	6536700	9	44744	9	265210	677220	2418100	223940	345330	3816.5	1342200	9	4568300	338350	9	9	9	9	55397	6971.5	239160	9	2880200	9	9
pmp000126	9	9	9	9	9	9	9	9	9	12352	15681	317530	9	9	9	9	9	548120	1164300	9	9	9	9	9	17452	9	9	9	9	9	9	9	9	9	1276800	9	9	9	9	9	9	9	9	9	272180	9	9	9	9
pmb0645	9	125670	9	9	558460	324250	9	254360	66072	9	9	9	7527	9	540570	9	278080	9	557850	88178	9	77698000	9	9	9	50617	101250	13793	9	255370	254630	94636	78312	9	529660	9	9	123690	9	9	9	9	421720	9	38216	9	9	9	9
pmb0666	9	9	9	9	9	9	9	9	9	9	9	9	9	9	9	9	9	9	9	9	9	9	9	9	9	9	47548000	11770	9	9	9	9	9	9	9	9	9	9	9	9	9	9	9	9	9	9	9	9	9
mws1422	9	9	9	9	9	9	9	9	9	9	9	9	9	9	9	9	21998	9	9	9	15088	9	9	9	23249	85678	264230	862860	24128	9	29336	9	9	9	9	9	66238	9	9	9	9	9	9	15160	9	9	69910	46937	41797
mws0054	9	9	9	9	9	9	9	9	9	9	9	9	9	37229	9	9	9	14947	9	9	21799	9	9	9	576740	69126	38246000	21656000	5407200	6163000	7472300	3566200	9	9	9	85352	44335	41206	9	9	9	9	9	9	9	1068100	100240	9	9
pme0460	9	9	9	9	9	9	9	9	9	9	9	9	9	9	9	9	9	9	9	39665	69790	72951	9	9	6389200	8443100	50968000	9	1942000	42539000	14996000	32243000	18634	114590	9	4982700	8256900	5298000	9	9	9	9	9	194370	65699	9	38209000	9	9
pmc1990	2163800	1933200	1657800	1666900	1594900	1701600	1736000	1784500	1736200	1774200	1989900	2617100	1493400	1542000	1608100	2063000	1870000	515830	484470	1368600	1084400	1950100	1271700	897750	1604300	1692000	1764000	1459400	1597400	1305500	1463900	1709700	1625200	1414800	1900500	1471900	1485700	1291600	1740700	1528900	1651400	1497500	1701600	1821000	1437800	1596100	1634300	1415600	1655200
mws0042	9	9	9	9	9	9	9	9	9	89034	9	9	9	9	9	9	9	9	9	9	9	9	9	9	9	322070	1789300	9	568240	9	9	9	9	9	9	9	9	9	9	9	5502.3	9	9	9	11203	9003.6	9	9	9
mws0049	9	9	9	9	9	9	9	11415	9	86999	9	16227	9	9	9	9	9	9	9	9	9	13857	9	9	9	295880	3596700	9	359150	9	9	9	23601	9	10926	9	9	9	9	9	9	9	7428.8	18343	9	8425.1	24714	9	9
mws1397	33200	9	9	9	9	9	9	9	9	9	9	9	9	9	9	9	9	9	9	9	9	9	9	9	9	3142700	11316000	9	9	9	9	9	141150	9	9	9	9	9	9	9	9	9	6708.8	9	9	15875	9	9	9
mws0355	22955	9	9	9	9	4290.8	9	9	9	9	5658.3	9	9	3871.1	9	9	9	7858.3	15430	9	9	9	9	9	9	2928200	9262400	16604	9	9	9	9	120170	9	9	9	8822.6	9	9	7444.8	9	9	9	9	9	9	9	9	9
pmn001415	9	9	9	9	9	9	9	9	9	9	9	9	9	9	9	9	9	9	9	9	9	9	9	9	2375000	9	226270	9	1161400	945020	524110	996620	9	9	9	313150	9	9	9	9	9	9	9	9	9	9	1289100	9	9
pmn001417	9	9	9	9	9	9	9	9	9	9	9	14206	9	9	9	9	9	9	9	9	9	9	9	9	2639800	9	9	9	1303500	685300	335650	865220	9	9	9	208520	9	9	9	9	9	9	9	9	9	9	793760	9	9
pmn001418	9	9	9	9	9	9	9	9	9	9	9	9	9	9	9	9	9	9	9	9	9	9	9	9	1228000	9	3052600	9	14964000	1104700	839760	815320	9	9	9	9	3937	9	9	9	9	9	9	9	9	9	11770	9	9
HJN041	9	9	9	9	9	9	9	9	9	9	9	9	9	9	9	9	9	9	9	9	9	9	9	9	145940	9	160130	41028	9	319190	91743	886780	9	11062	9	9	9	9	9	9	9	9	9	9	9	9	9	9	9
mws2220	132020	9	9	9	9	23243	9	9	9	9	9	9	9	9	9	9	9	9	66371	9	9	9	9	9	9	12270000	256810	9	9	9	9	9	899740	9	9	9	9	9	9	9	9	9	9	9	9	9	27225	9	9
mws0034	103640	9	9	9	9	18943	9	9	9	8044.3	9	9	9	9	9	9	9	9	40321	9	9	9	9	9	9	9655100	202670	9	9	9	9	9	839260	9	9	9	9	9	9	9316.4	9	9	9	9	9	9	9	9	9
pma0791	9	9	9	9	9	9	9	9	9	9	9	9	9	33985	9	9	9	168730	114080	9	11048	9	9	9	9	9	9	83652	9	9	9	9	9	9	9	9	9	9	9	9	9	9	9	9	9	9	9	5201700	10399000
pmb3114	9	9	9	9	9	9	9	9	9	9	9	9	9	9	9	9	9	9	9	9	9	9	9	9	22894	11190	295820	9	6010.9	319020	212990	163780	9	9	9	25435	134630	15640	9	9	9	9	9	9	9	9	577350	9	9
HJN069	9	9	9	9	9	9	9	9	9	9	9	9	9	9	9	9	9	9	9	9	9	9	9	9	112190	25450	9	9	9	11337	147040	9	9	9	9	42374	391200	9	9	9	9	9	9	9	9	9	43322	9	9
Lmmp000897	584160	14688	9	9	399220	42786	9	368360	774300	47079	9	9	9	44633	1272300	9	36845000	9	9	3983200	9	9	9	9	23326	84188	9	613500	9	20654	9	9	9	9	309750	9	63033	169510	9	9	9	9	242220	9	9	9	9	9	9
pmb2947	9	9	9	9	9	9	9	9	9	9	9	9	9	9	9	9	9	9	9	9	9	9	9	9	55028	36621	331690	9	59775	305530	144700	808690	9	9	9	74230	143650	52819	9	9	9	9	9	9	9	9	689540	9	9
pmp001007	9	9	9	9	9	9	9	9	9	9	9	5511.5	9	9	9	9	9	9	9	9	9	9	9	9	9	9	9	9	9	9	9	9	9	9	9	9	9	9	9	9	9	9	9	9	9	9	238990	9	9
Hsmn13906	837270	123460	14293	7443.6	86923	38408	118260	11630	73176	13576	52099	20656	226530	421960	460370	704410	23184	11612	50638	103120	13413	4433.5	2059.6	36204	2329.5	1895.1	2221.1	3317.2	4690	3319.3	8435.7	2227.9	8379.6	7953.8	10300	1884.3	4486.5	2465	39810	7140.8	3360.7	9896.7	438090	17637	3546.6	2537.8	9	23787	5520.9
Hsmp10461	3165.5	9	9	2387.8	9	9	9	9	9	9	9	9	9	5736	5823.3	9	3376.3	9	9	9	9	9	9	9	9	9	9	3324.1	9	9	9	9	9	9	9	1661.7	9	9	9	9	9	29693	9	9	820.3	3166.6	9	175210	53585
Hsmp10763	9	9	9	9	9	9	9	9	9	9	9	9	9	9	9	9	9	9	9	9	9	9	9	9	9	9	9	9	9	9	9	9	9	9	9	9	9	9	9	9	9	9	9	9	9	9	74815000	9	9
Hsmp10672	9	9	9	9	9	9	9	9	9	9	9	9	9	9	9	9	9	9	9	9	9	9	9	9	9	9	9	9	9	9	9	9	9	9	9	9	9	9	9	9	9	9	9	9	9	9	3894900	9	9
Hsmp10371	77895	23300	9	51357	20666	12147	22677	9	22126	9	9	15153	9	9	1937.4	9	31412	13429	7334.7	9	9	9869	9	9	9	9	9	39763	9914.2	41961	9	9	7484.7	9	24243	39261	9	9	9	9	9	44541	9	14449	6609.7	9	9	2211900	1001700
Hsmp12598	9	9	9	9	9	9	9	9	9	9	9	9	9	9	9	9	9	9	9	9	299.49	9	9	9	9	9	9	9	9	9	9	9	9	9	9	9	9	9	9	9	9	9	9	9	9	9	75457000	9	9
Hsmp10144	9	9	9	9	9	9	9	9	9	9	9	9	9	9	9	9	9	9	9	9	9	9	9	9	9	9	9	9	9	9	9	9	9	9	9	9	9	9	9	9	9	9	9	9	9	9	711050	9	9
pmp001033	3394500	687460	367520	108090	124540	589330	473370	347990	792700	3283600	123960	662570	2040900	667500	830500	604970	1671300	66720	117730	294330	141540	48881	9	105460	27848	239410	494070	758410	75280	17549	262610	19861	222840	9	34175	54206	9	9	9	54307	73800	9	495580	9	231350	55592	67380	47931	9
pmp000385	9	9	9	9	9	9	9	9	9	9	9	27639	9	9	9	9	9	9	9	9	9	9	9	9	9	9	9	9	9	9	9	9	9	9	9	9	9	9	9	9	9	9	9	9	9	9	1963700	9	9
pmp000645	95819	9	9	8226.8	11499	45655	4915.2	20997	29171	19744	9	94462	12183	28382	19591	139310	30832	20131	17269	61147	9	9	9	130210	9	9	9	9	3180.8	9	9	9	9	9	9	9	9	9	9	9	9	9	9	9	9	9	9	9	9
pmp000647	9	9	9	9	9	9	9	9	9	9	9	9	9	1078600	9	9	9	9	9	9	9	9	9	9	9	9	9	9	9	9	9	9	9	9	9	9	9	9	9	9	9	9	9	9	9	9	1226000	9	9
Hsmp09614	9	9	9	9	9	9	9	9	9	9	9	9	9	9	9	9	9	9	9	9	9	9	9	9	9	9	9	9	9	9	9	9	9	9	9	9	9	9	9	9	9	9	9	9	9	9	11010000	9	9
Hsmp08787	9	9	9	9	9	9	9	9	9	9	9	9	9	9	9	9	9	9	9	9	9	9	9	9	9	9	9	9	9	9	9	9	9	9	9	9	9	9	9	9	9	9	9	9	9	9	48033000	9	9
mws0024	354270	9	69247	9	9	111390	9	9	9	9	9	9	1570100	317100	9	282950	9	274970	222570	99328	9	9	9	9	112280	5243400	9717200	494050	11103000	9	275310	168780	218990	473120	70474	9	110520	9	9	9	9	9	397990	9	78627	2508400	207360	9	352220
pmn001518	120750	974810	40684	9	9	9	9	281580	23976	9	9	36547	9	9	9	9	99235	451680	9	9	9	9	9	9	363150	13346000	23259000	3688500	13514000	709570	164570	100230	120520	9	108350	40561	11504	162520	9	9	9	9	944330	9	4113700	87603000	182910	102910	73171
Hmdn001667	9	9	19033	9	9	9	9	9	9	9	9	9	9	9	9	9	9	9	9	9	9	9	9	9	9	9	9	9	9	9	9	9	9	9	774040	9	9	9	9	9	9	9	9	9	9	9	9	9	9
Lmcn003163	9	9	9	9	9	9	9	9	9	9	9	9	9	9	9	9	9	9	9	9	9	9	9	9	9	9	46089000	26918000	1661500	2301400	3187200	9	9	9	9	85490	9	9	9	9	9	9	9	9	9	111100	9	9	9
Hmln002480	9	9	9	9	9	9	9	9	9	9	9	9	9	13933	9	9	9	9	9	9	9	9	9	9	9	96664	146980	4579000	9	9	9	9	34522	9	9	9	9	9	9	9	9	9	9	9	9	9	9	9	9
pmb0475	9	9	9	9	9	9	9	9	9	110890	9	9	9	9	9	9	9	9	9	9	9	9	9	1564400	9	9	9	9	9	9	9	9	9	9	9	9	9	9	9	9	9	9	9	9	9	9	9	9	9
pmp000100	9	9	9	9	9	9	9	9	9	9	9	9	9	9	9	9	9	9	9	9	9	9	9	9	8447.1	9	260730	816360	14973	64850	47531	138450	9	9	9	9148	9	9	9	9	9	9	9	9	9	9	9	9	9
pmp000101	9	9	9	9	9	9	9	9	9	9	9	9	9	9	9	9	9	9	9	9	9	9	9	9	51369	30776	188910	9	50302	337630	136880	622160	9	9	9	116290	161930	51993	9	9	9	9	9	9	9	9	594200	9	9
pme0355	9	9	9	9	9	11344	9	9	9	9	2314.6	9	9	3243500	9	9	9	9	9	9	65404	9	9	9	9	9	9	9	9	9	9	9	9	9	9	9	9	9	9	9	9	9	9	9	9	9	9	262480	1425700
mws0063	9	9	9	9	9	9	9	9	9	9	9	9	9	9	9	9	9	370690	119060	9	9	9	9	9	9	9	9	9	9	9	9	9	9	9	9	9	9	9	9	9	9	9	9	9	9	9	9	9	9
pmp000416	9	9	9	9	9	9	9	9	9	9	9	9	9	9	9	9	9	9	9	9	9	9	9	9	9	9	9	9	9	9	9	9	9	9	9	9	9	9	9	9	9	9	9	9	9	9	9	9	9
pme3250	9	9	9	9	9	9	9	9	9	9	9	9	9	9	9	9	9	9	9	9	9	9	9	9	9	9	9	9	9	8434.5	118430	9	9	9	9	9	9	9	9	9	9	9	9	9	9	9	9	9	9
pme3233	9	9	9	9	9	9	9	9	9	9	9	9	9	976370	9	9	9	9	9	9	9	9	9	9	9	9	9	9	9	9	9	9	9	9	9	9	9	9	9	9	9	9	9	9	9	9	9	298250	395080
mws1177	9	9	9	9	9	9	9	9	9	9	9	9	9	9	9	9	9	9	9	9	9	9	9	9	9	9	9	9	9	9	9	9	9	9	9	9	9	9	9	9	9	9	9	9	9	9	9	9	9
mws0908	9	9	9	9	9	9	9	9	9	9	9	9	9	1489800	9	9	9	9	9	9	9	9	9	9	9	9	9	9	9	10085	11278	9	9	9	9	9	9	9	9	9	9	9	9	9	9	9	9	370880	530130
mws0918	9	9	9	9	9	9	9	9	9	9	9	9	9	9	9	9	9	9	9	9	9	9	9	602470	9	9	9	9	9	9	9	9	9	9	9	9	9	9	9	9	9	9	9	9	9	9	9	9	9
Lmmp004504	9	9	9	9	9	9	9	9	9	9	9	9	9	1332900	9	9	9	9	9	9	9	9	9	9	9	9	9	9	9	9	9	9	9	9	8239800	9	9	9	9	9	9	9	9	9	9	9	9	9	9
Lmdp005525	9	9	9	9	9	9	9	9	9	9	9	9	9	9	9	9	9	9	9	9	9	9	9	9	9	9	9	9	9	9	9	9	9	9	9	9	9	9	9	9	9	9	9	9	9	9	9	7878	5219.5
pmp000548	9	9	9	9	9	9	9	9	9	2790.3	9	430000	9	89389	9	9	3439.5	9	9	9	9	2943.1	12093	16799	3021	5776.4	9	3601.3	9	9	9	9	9	9	9	9	9	9	7397.3	9	9	9	9	9	9	9	179790	7188.3	28506
pmp000368	9	9	9	9	9	9	9	9	9	9	9	9	9	9	9	9	9	9	9	9	9	9	9	9	9	9	9	9	9	9	9	9	9	9	9	9	9	9	9	9	9	9	9	9	9	9	509380	9	9
pme1587	9	9	9	9	9	142130	9	9	9	9	9	9	9	82028000	29780	9	9	9	9	9	9	9	9	9	23163	9	9	9	9	34436	9	9	9	9	9	9	9	9	9	9	9	9	9	9	9	9	9	41488000	73672000
mws0895	9	9	9	9	9	9	9	9	9	9	9	9	9	2018300	9	9	9	9	9	9	9	9	9	9	9	9	9	9	9	9	9	9	9	9	50499	9	9	9	57028	9	9	9	9	9	9	9	9	1106300	6153900
Lmgp004731	9	53429	9	9	9	9	9	9	9	9	9	2289900	36273	9	9	9	212910	15862	61092	9	9	9	9	9	25031000	9	9	9	9	25288	60030	9	9	9	9	9	22259	9	38470	9	9	9	9	9	1576600	9	9	9	9
pmp000413	9	4191400	9	9	9	5624.1	9	9	9	9	9	306810	9	8123300	9	19444	9	889550	1641500	9	9	9	12529	9	9	5451	9	9	9	151650	512260	9	9	9	1655100	9	9	9	38609	9	9	9	9	9	39902	9	12976000	9	9
pme3400	9	9	9	9	9	9	9	9	9	9	9	9	9	9	9	9	9	9	9	9	9	9	9	9	9	9	9	9	9	321170	553760	9	9	9	9	9	9	9	9	9	9	9	9	9	9	9	9	9	9
mws0894	9	9	9	9	9	9	9	9	9	9	9	9	9	11517000	9	9	9	9	9	9	9	9	9	9	9	9	9	9	9	9	9	9	9	9	9	28823	9	9	9	9	9	9	9	9	9	9	9	43222000	39217000
pmp000550	9	9	9	9	9	9	9	9	9	9	9	9	9	9	9	9	9	9	9	9	9	9	9	9	9	9	9	9	9	9	9	9	9	9	9	9	9	9	9	9	9	9	9	9	9	9	9	44868000	36112000
Lmdp003994	9	9	151410	9	9	9	9	9	9	9	9	9	9	9	9	9	9	9	9	9	9	9	9	9	9	9	9	9	9	9	9	9	9	9	9	9	9	9	9	9	9	9	9	9	9	9	6736.3	9	9
pmp000191	9	9	9	9	9	9	9	9	9	9	9	9	9	27679	9	9	9	7786.7	58650	9	9	9	9	9	104890	9	9	9	9	9	9	9	9	9	9	9	9	9	9	9	9	9	9	9	9	9	9	3461500	9274800
pmp000192	9	9	9	9	9	9	9	9	9	9	9	9	9	9	9	9	9	9	9	9	9	9	9	9	9	9	9	9	9	9	9	9	9	9	9	9	9	9	9	9	9	9	9	9	9	9	9	1587200	613020
pmp000193	9	9	9	9	9	9	9	9	9	9	5550.9	9	9	888290	32563	9	9	13607	9	20202	9	9	9	5440	9	9	9	9	9	81163	9	9	9	9	9	9	9	9	9	9	9	9	9	9	9	9	9	84811000	95752000
Zmdp004305	9	9	9	9	9	9	9	9	9	9	9	9	9	15391	9	9	9	9	9	9	9	9	9	9	9	9	9	9	9	9	9	9	9	9	9	9	9	9	9	9	9	9	9	9	9	9	9	4981800	8948700
Zmdp004112	9	9	9	9	9	9	9	9	9	9	9	9	9	9	9	9	9	9	9	9	9	9	9	9	9	9	9	9	9	9	9	9	9	9	9	9	9	9	9	9	9	9	9	9	9	9	9	9421500	13790000
pmp000194	34898	9	9	9	9	9	9	9	9	9	9	9	9	1672600	30736	9	35140	158050	260980	9	9	9	28206	7989	9	9	9	1053900	9	137230	9	9	9	9	9	9	9	9	9	9	9	9	9	9	256810	9	9	81117000	100250000
pmp000195	9	9	9	9	9	9	9	9	9	9	9	9	9	57796	9860.9	9	9	9	9	9	9	9	9	9	9	9	9	9	9	9	9	9	9	9	9	9	9	9	9	9	9	9	9	9	9	9	9	67402000	54710000
Zmdp003677	9	9	9	9	9	9	9	9	9	9	9	9	9	79663	9	9	9	9	9	9	9	9	9	9	9	9	9	9	9	9	9	9	9	9	9	9	9	9	9	9	9	9	9	9	9	9	9	928440	1541900
pmp000411	9	9	9	9	9	9	9	9	9	9	9	9	9	9	9	9	9	9	9	9	9	9	9	9	9	9	9	9	9	9	9	9	9	9	33456000	9	9	9	9	9	9	9	9	9	9	9	9	9	9
Lmgp004474	9	9	9	9	9	9	9	9	9	9	9	9	9	9	9	9	9	9	9	9	9	9	9	9	9	9	9	9	9	9	9	9	9	9	9	9	9	9	9	9	9	9	9	9	142820	9	9	9	9
Lmhp003217	9	287510	9	9	9	9	25518	9	3617.2	28468000	18337	9	9	9	9	91269	9	406440	2635900	9	353330	9	5094.2	9	80491000	67923	9	9	5810100	274670	1419900	29510	88022	16132	22072000	9	25903000	196180	9	9	290690	9	25790	21312	35759	9	7016200	9	9
Lmhp002800	9	9	9	9	326730	24530	9	9	9	9	9	9	9	9	9	9	1470900	9	9	9	9	9	9	9	9	9	9	9	9	9	9	9	9	9	71617	9	9	9	9	9	9	9	9	9	9	9	9	9	9
Lmgp004305	9	9	9	9	9	9	9	9	9	9	9	9	9	9	9	9	9	9	9	9	9	9	9	9	9	9	15956000	9	9	9	375100	9	9	9	9	9	9	9	9	9	9	9	9	9	9	9	9	9	9
mws0836	9	9	9	9	9	9	9	9	9	9	9	9	9	9	9	9	9	9	9	9	34964	9	9	9	291960	2472.8	7344800	6640400	1861000	1883800	1077000	8660700	9	9	9	184280	19449	37091	9	9	9	9	9	9	9	48715	68432	9	9
pme0434	9	9	9	9	9	9	9	9	9	9	6724.6	9	9	9	9	9	9	9	9	6079.7	33672	9	9	9	4327000	1182300	14899000	844650	2000600	11246000	5990600	31688000	1784.6	80720	9	3894200	13768000	3731100	9	9	9	2202.8	9	80800	9	9	15465000	9	9
pmn001667	9	9	9	9	9	9	9	9	9	9	9	9	9	9	9	9	9	9	9	9	9	9	9	9	147110	92658	559090	9	102890	960340	531730	1529300	9	9	9	183280	1060100	122660	9	9	9	9	9	9	9	9	1366500	9	9
pme0436	9	9	9	9	9	9	9	9	9	9	9	9	9	9	9	9	9	9	9	9	38660	9	9	9	366190	9	8779100	8298600	2204600	2130400	1283900	9871400	9	9	9	249460	22372	39590	9	9	9	9	9	9	9	68071	75371	9	9
HJN094	9	9	9	9	9	9	9	9	9	9	9	9	9	9	9	9	9	9	9	9	9	9	9	9	10579	145530	658310	4112.8	9	9	9	9	9	9	9	9	9	9	9	9	9	9	9	9	9	9	9	9	9
pmn001646	9	9	9	9	9	9	9	9	9	9	9	9	9	9	9	9	9	9	9	9	9	9	9	9	45700	35344	210990	81369	39644	234200	117280	580000	9	9	9	58842	113130	51909	9	9	9	9	9	9	9	9	620660	9	9
pmn001647	9	9	9	9	9	9	9	9	9	9	9	9	9	9	9	9	9	9	9	9	9	9	9	9	9	9	201000	608480	44490	9	9	71267	9	9	9	9	9	9	9	9	9	9	9	9	9	9	9	9	9
Lmmp002068	9	9	9	9	9	9	9	9	9	9	9	9	9	9	9	9	9	9	9	9	9	9	9	9	9	9	254170	9	42881	9	9	9	9	9	9	9	9	9	9	9	9	9	9	9	9	9	9	9	9
[truncated: 21 more columns]
